# Supplementary material for: Genomic diversity and ecology of human-associated Akkermansia species in the gut microbiome revealed by extensive metagenomic assembly
Source: Genome Biol. 2021 Jul 14;22:209. doi: 10.1186/s13059-021-02427-7 (PMC8278651; doi:10.1186/s13059-021-02427-7)
Supplement: Supplementary file 1 — Additional file 1: Supplementary Tables S1 to S4. [file 13059_2021_2427_MOESM1_ESM.xlsx]

## Sheet: Table legends
Table	Title
Table S1	Metadata table for the 2420 Akkermansia genomes used in this study.
Table S2	Dataset references and number of samples of the 98 datasets and 13,237 samples used to determine the prevalence of Akkermansia candidate species (Fig. 2A) and to test for differential abundance conditional on the presence of VCs (Fig. 3H).
Table S3	Dataset references and number of samples of the 22 datasets and 3,311 samples used for the covariate meta-analysis in Figure 2.
Table S4	Datasets considered in this study additionally to Pasolli et al. from which at least one genome of Akkermansia candidate species has been retrieved, including relevant information such as Bioproject, Study Accession, Publication, PMID, Publication year, Body Site, and Number of Samples.

## Sheet: Table S1
GenomeID	Completeness	Contamination	Strain_Heterogeneity	Sequence_Length	GC_content	Genome_Source	Contigs	NCBI_Species	SGB	Isolation_Source	Country	Host	Disease	Age_Category	Non_Westernized	Gender	BMI
GCA_000020225	97.96	0	0	2664102	55.7624	NCBI isolate	1	Akkermansia muciniphila	9226	NA	NA	NA	NA	NA	NA	NA	NA
GCA_010509235	97.96	0.68	0	2878261	55.6372	NCBI isolate	1	Akkermansia muciniphila	9226	stool	NA	NA	NA	NA	NA	NA	NA
GCA_004104435	97.96	0.68	0	2860407	55.3232	NCBI isolate	1	Akkermansia muciniphila	9226	stool	NA	Homo sapiens	NA	NA	NA	NA	NA
GCA_009731575	97.96	0.68	0	2845645	55.6492	NCBI isolate	2	Akkermansia muciniphila	9226	NA	NA	Homo sapiens	NA	NA	NA	NA	NA
GCA_004015265	97.96	0	0	2824041	55.3923	NCBI isolate	1	Akkermansia muciniphila	9226	stool	KOR	Homo sapiens	NA	NA	NA	NA	NA
GCA_004319565	97.96	0	0	2801917	55.7388	NCBI isolate	1	Akkermansia muciniphila	9226	NA	CHN	Mus musculus	NA	NA	NA	NA	NA
GCA_004015245	97.96	0	0	2799431	55.2985	NCBI isolate	1	Akkermansia muciniphila	9226	stool	KOR	Homo sapiens	NA	NA	NA	NA	NA
GCA_003716915	97.96	0	0	2772237	55.3887	NCBI isolate	1	Akkermansia muciniphila	9226	stool	KOR	NA	NA	NA	NA	NA	NA
GCA_004015225	97.73	0	0	2770146	55.3013	NCBI isolate	1	Akkermansia muciniphila	9226	stool	KOR	Homo sapiens	NA	NA	NA	NA	NA
GCA_004015085	97.73	0	0	2770124	55.3009	NCBI isolate	1	Akkermansia muciniphila	9226	stool	KOR	Homo sapiens	NA	NA	NA	NA	NA
GCA_004015305	97.28	0	0	2770098	55.3002	NCBI isolate	1	Akkermansia muciniphila	9226	stool	KOR	Homo sapiens	NA	NA	NA	NA	NA
GCA_004015205	97.96	0	0	2770073	55.3011	NCBI isolate	1	Akkermansia muciniphila	9226	stool	KOR	Homo sapiens	NA	NA	NA	NA	NA
GCA_004015025	97.96	0	0	2764311	55.2551	NCBI isolate	1	Akkermansia muciniphila	9226	stool	KOR	Homo sapiens	NA	NA	NA	NA	NA
GCA_004015045	97.96	0	0	2764297	55.2551	NCBI isolate	1	Akkermansia muciniphila	9226	stool	KOR	Homo sapiens	NA	NA	NA	NA	NA
GCA_003716975	97.96	0	0	2764211	55.2547	NCBI isolate	1	Akkermansia muciniphila	9226	stool	KOR	NA	NA	NA	NA	NA	NA
GCA_004015065	97.96	0	0	2764188	55.254	NCBI isolate	1	Akkermansia muciniphila	9226	stool	KOR	Homo sapiens	NA	NA	NA	NA	NA
GCA_004015285	97.05	0.68	0	2763965	55.251	NCBI isolate	1	Akkermansia muciniphila	9226	stool	KOR	Homo sapiens	NA	NA	NA	NA	NA
GCA_004015005	96.37	0	0	2763834	55.2499	NCBI isolate	1	Akkermansia muciniphila	9226	stool	KOR	Homo sapiens	NA	NA	NA	NA	NA
GCA_001688765	97.96	0	0	2745278	55.6615	NCBI isolate	1	Akkermansia muciniphila	9226	NA	SWZ	Mus musculus	NA	NA	NA	NA	NA
GCA_004015105	97.96	0	0	2724248	55.3175	NCBI isolate	1	Akkermansia muciniphila	9226	stool	KOR	Homo sapiens	NA	NA	NA	NA	NA
GCA_004015325	97.96	0	0	2724186	55.3171	NCBI isolate	1	Akkermansia muciniphila	9226	stool	KOR	Homo sapiens	NA	NA	NA	NA	NA
GCA_004015125	97.96	0	0	2724161	55.3157	NCBI isolate	1	Akkermansia muciniphila	9226	stool	KOR	Homo sapiens	NA	NA	NA	NA	NA
GCA_004015345	97.28	0	0	2724154	55.3154	NCBI isolate	1	Akkermansia muciniphila	9226	stool	KOR	Homo sapiens	NA	NA	NA	NA	NA
GCA_008000975	97.96	0	0	2664043	55.7624	NCBI isolate	1	Akkermansia muciniphila	9226	stool	NLD	Homo sapiens	NA	NA	NA	NA	NA
GCA_003716955	97.28	0	0	2664010	55.7617	NCBI isolate	1	Akkermansia muciniphila	9226	stool	KOR	NA	NA	NA	NA	NA	NA
GCA_003716935	97.73	0	0	2663833	55.7592	NCBI isolate	1	Akkermansia muciniphila	9226	stool	KOR	NA	NA	NA	NA	NA	NA
GCA_002201495	97.96	0	0	2737357	55.6558	NCBI isolate	1	Akkermansia muciniphila	9226	intestine environment	SWZ	Mus musculus	NA	NA	NA	NA	NA
GCA_004101765	97.05	0.68	100	2819944	55.2838	NCBI isolate	1	Akkermansia muciniphila	9226	stool	BEL	Homo sapiens	NA	NA	NA	NA	NA
GCA_002885265	97.96	0	0	2762447	55.1943	NCBI isolate	1	Akkermansia muciniphila	9226	stool	NA	NA	NA	NA	NA	NA	NA
GCA_002885165	97.96	0.68	0	6985	56.5641	NCBI isolate	14	Akkermansia muciniphila	9226	stool	CHN	Homo sapiens	NA	NA	NA	NA	NA
GCA_002885295	97.96	0	0	1495453	55.4249	NCBI isolate	14	Akkermansia muciniphila	9226	stool	CHN	Homo sapiens	NA	NA	NA	NA	NA
GCA_002884975	97.96	0	0	1484227	58.1426	NCBI isolate	7	Akkermansia muciniphila	9227	stool	NA	NA	NA	NA	NA	NA	NA
GCA_002885195	97.96	0	0	1446788	55.4011	NCBI isolate	11	Akkermansia muciniphila	9226	stool	CHN	Homo sapiens	NA	NA	NA	NA	NA
GCA_002885355	97.96	0	0	1206975	55.4563	NCBI isolate	10	Akkermansia muciniphila	9226	stool	CHN	Homo sapiens	NA	NA	NA	NA	NA
GCA_002885695	97.96	0	0	13058	42.3878	NCBI isolate	13	Akkermansia muciniphila	9226	stool	CHN	Homo sapiens	NA	NA	NA	NA	NA
GCA_002885625	97.96	0	0	825297	55.3587	NCBI isolate	11	Akkermansia muciniphila	9226	stool	CHN	Homo sapiens	NA	NA	NA	NA	NA
GCA_002885515	97.96	0.68	0	1794655	57.8346	NCBI isolate	14	Akkermansia muciniphila	9228	stool	CHN	Homo sapiens	NA	NA	NA	NA	NA
GCA_002885595	97.96	0	0	998758	55.0219	NCBI isolate	18	Akkermansia muciniphila	9226	stool	CHN	Homo sapiens	NA	NA	NA	NA	NA
GCA_002885655	97.96	0.68	0	856931	55.6708	NCBI isolate	22	Akkermansia muciniphila	9226	stool	CHN	Homo sapiens	NA	NA	NA	NA	NA
GCA_002885095	97.96	0	0	1864	52.1996	NCBI isolate	15	Akkermansia muciniphila	9228	stool	NA	NA	NA	NA	NA	NA	NA
GCA_002885335	97.96	0	0	825374	55.9429	NCBI isolate	17	Akkermansia muciniphila	9226	stool	CHN	Mus musculus	NA	NA	NA	NA	NA
GCA_002885455	97.96	0	0	609533	55.6542	NCBI isolate	16	Akkermansia muciniphila	9226	stool	CHN	Mus musculus	NA	NA	NA	NA	NA
GCA_002885675	97.96	0	0	1206203	55.7833	NCBI isolate	12	Akkermansia muciniphila	9226	stool	CHN	Homo sapiens	NA	NA	NA	NA	NA
GCA_002885235	97.96	0.68	0	960663	55.1948	NCBI isolate	18	Akkermansia muciniphila	9226	stool	CHN	Homo sapiens	NA	NA	NA	NA	NA
GCA_002884915	97.96	1.36	0	37878	58.7835	NCBI isolate	14	Akkermansia muciniphila	9227	stool	CHN	Homo sapiens	NA	NA	NA	NA	NA
GCA_002161325	97.96	0	0	623189	55.9675	NCBI isolate	10	Akkermansia muciniphila	9226	caecum	NA	Gallus gallus	NA	NA	NA	NA	NA
GCA_002885535	97.96	1.36	0	972926	57.0854	NCBI isolate	23	Akkermansia muciniphila	9228	stool	CHN	Homo sapiens	NA	NA	NA	NA	NA
GCA_002885575	97.96	0	0	1094930	55.7434	NCBI isolate	23	Akkermansia muciniphila	9226	stool	CHN	Homo sapiens	NA	NA	NA	NA	NA
GCA_002885395	97.96	0	0	227774	55.3764	NCBI isolate	10	Akkermansia muciniphila	9226	stool	CHN	Homo sapiens	NA	NA	NA	NA	NA
GCA_002885425	97.96	0	0	843580	55.0871	NCBI isolate	17	Akkermansia muciniphila	9226	stool	CHN	Homo sapiens	NA	NA	NA	NA	NA
GCA_002885465	97.96	0	0	548781	56.0595	NCBI isolate	20	Akkermansia muciniphila	9226	stool	CHN	Homo sapiens	NA	NA	NA	NA	NA
GCA_008423365	97.96	0	0	91505	53.7621	NCBI isolate	18	Akkermansia muciniphila	9226	stool	USA	Homo sapiens	NA	NA	NA	NA	NA
GCA_008422615	97.96	0	0	88467	54.4644	NCBI isolate	17	Akkermansia muciniphila	9226	stool	USA	Homo sapiens	NA	NA	NA	NA	NA
GCA_002885715	97.96	0	0	133075	57.5007	NCBI isolate	19	Akkermansia muciniphila	9226	stool	CHN	Mus musculus	NA	NA	NA	NA	NA
GCA_002884995	97.96	0.68	0	628181	57.5654	NCBI isolate	21	Akkermansia muciniphila	9228	stool	CHN	Homo sapiens	NA	NA	NA	NA	NA
GCA_002885555	97.96	2.04	25	355733	58.6358	NCBI isolate	24	Akkermansia muciniphila	9228	stool	CHN	Mus musculus	NA	NA	NA	NA	NA
GCA_002885375	97.96	0	0	775700	55.7316	NCBI isolate	15	Akkermansia muciniphila	9226	stool	CHN	Homo sapiens	NA	NA	NA	NA	NA
GCA_002885315	97.96	0	0	926407	55.4547	NCBI isolate	11	Akkermansia muciniphila	9226	stool	CHN	Homo sapiens	NA	NA	NA	NA	NA
GCA_002885015	97.96	1.36	0	837066	57.7729	NCBI isolate	20	Akkermansia muciniphila	9228	stool	CHN	Homo sapiens	NA	NA	NA	NA	NA
GCA_008423085	97.96	4.99	0	6827	47.5172	NCBI isolate	107	Akkermansia muciniphila	9226	stool	USA	Homo sapiens	NA	NA	NA	NA	NA
GCA_008423405	97.96	0	0	87381	54.5599	NCBI isolate	24	Akkermansia muciniphila	9226	stool	USA	Homo sapiens	NA	NA	NA	NA	NA
GCA_008422865	97.96	0	0	87381	54.5599	NCBI isolate	21	Akkermansia muciniphila	9226	stool	USA	Homo sapiens	NA	NA	NA	NA	NA
GCA_004168105	97.96	0.68	0	404077	55.4607	NCBI isolate	41	Akkermansia muciniphila	9226	stool	USA	Homo sapiens	NA	NA	NA	NA	NA
GCA_008422635	97.96	0	0	89422	54.5671	NCBI isolate	22	Akkermansia muciniphila	9226	stool	USA	Homo sapiens	NA	NA	NA	NA	NA
GCA_008422665	97.96	0	0	88641	55.1359	NCBI isolate	20	Akkermansia muciniphila	9226	stool	USA	Homo sapiens	NA	NA	NA	NA	NA
GCA_008422685	97.96	0	0	88467	54.4632	NCBI isolate	24	Akkermansia muciniphila	9226	stool	USA	Homo sapiens	NA	NA	NA	NA	NA
GCA_008422695	97.96	0	0	87381	54.5599	NCBI isolate	21	Akkermansia muciniphila	9226	stool	USA	Homo sapiens	NA	NA	NA	NA	NA
GCA_008422705	97.96	0	0	89422	54.5671	NCBI isolate	35	Akkermansia muciniphila	9226	stool	USA	Homo sapiens	NA	NA	NA	NA	NA
GCA_008422765	97.96	0	0	88467	54.4632	NCBI isolate	26	Akkermansia muciniphila	9226	stool	USA	Homo sapiens	NA	NA	NA	NA	NA
GCA_008422775	97.96	0	0	88467	54.4632	NCBI isolate	21	Akkermansia muciniphila	9226	stool	USA	Homo sapiens	NA	NA	NA	NA	NA
GCA_008422815	97.96	0	0	89422	54.5671	NCBI isolate	21	Akkermansia muciniphila	9226	stool	USA	Homo sapiens	NA	NA	NA	NA	NA
GCA_008422885	97.96	3.81	0	2068	48.0658	NCBI isolate	105	Akkermansia muciniphila	9226	stool	USA	Homo sapiens	NA	NA	NA	NA	NA
GCA_008422965	97.96	0	0	88513	55.1365	NCBI isolate	22	Akkermansia muciniphila	9226	stool	USA	Homo sapiens	NA	NA	NA	NA	NA
GCA_008422985	97.96	0	0	88467	54.4632	NCBI isolate	22	Akkermansia muciniphila	9226	stool	USA	Homo sapiens	NA	NA	NA	NA	NA
GCA_008423035	97.96	0	0	89422	54.566	NCBI isolate	31	Akkermansia muciniphila	9226	stool	USA	Homo sapiens	NA	NA	NA	NA	NA
GCA_008423065	97.96	0	0	88467	54.4632	NCBI isolate	22	Akkermansia muciniphila	9226	stool	USA	Homo sapiens	NA	NA	NA	NA	NA
GCA_008423175	97.96	4.76	0	7454	37.2552	NCBI isolate	49	Akkermansia muciniphila	9226	stool	USA	Homo sapiens	NA	NA	NA	NA	NA
GCA_008423185	97.96	0.68	0	88834	54.5107	NCBI isolate	30	Akkermansia muciniphila	9226	stool	USA	Homo sapiens	NA	NA	NA	NA	NA
GCA_008423275	97.96	0	0	88467	54.4632	NCBI isolate	32	Akkermansia muciniphila	9226	stool	USA	Homo sapiens	NA	NA	NA	NA	NA
GCA_008423325	97.96	0	0	88467	54.4632	NCBI isolate	26	Akkermansia muciniphila	9226	stool	USA	Homo sapiens	NA	NA	NA	NA	NA
GCA_008423375	97.96	1.92	0	1174	44.6337	NCBI isolate	141	Akkermansia muciniphila	9226	stool	USA	Homo sapiens	NA	NA	NA	NA	NA
GCA_008423215	97.96	0	0	88467	54.4632	NCBI isolate	46	Akkermansia muciniphila	9226	stool	USA	Homo sapiens	NA	NA	NA	NA	NA
GCA_008423245	97.96	2.39	0	1979	55.3815	NCBI isolate	82	Akkermansia muciniphila	9226	stool	USA	Homo sapiens	NA	NA	NA	NA	NA
GCA_008423295	97.96	2.04	0	2390	45.8996	NCBI isolate	121	Akkermansia muciniphila	9226	stool	USA	Homo sapiens	NA	NA	NA	NA	NA
GCA_008422995	97.96	0	0	88467	54.4632	NCBI isolate	31	Akkermansia muciniphila	9226	stool	USA	Homo sapiens	NA	NA	NA	NA	NA
GCA_008423335	97.96	0	0	88806	55.1314	NCBI isolate	24	Akkermansia muciniphila	9226	stool	USA	Homo sapiens	NA	NA	NA	NA	NA
GCA_008423015	97.96	0	0	88582	55.1331	NCBI isolate	23	Akkermansia muciniphila	9226	stool	USA	Homo sapiens	NA	NA	NA	NA	NA
GCA_008422895	97.96	0	0	88582	55.1331	NCBI isolate	24	Akkermansia muciniphila	9226	stool	USA	Homo sapiens	NA	NA	NA	NA	NA
GCA_008422925	97.96	0	0	88625	55.1357	NCBI isolate	25	Akkermansia muciniphila	9226	stool	USA	Homo sapiens	NA	NA	NA	NA	NA
GCA_008422805	97.96	0	0	88529	55.1367	NCBI isolate	24	Akkermansia muciniphila	9226	stool	USA	Homo sapiens	NA	NA	NA	NA	NA
GCA_008422875	97.96	0	0	88467	54.4632	NCBI isolate	23	Akkermansia muciniphila	9226	stool	USA	Homo sapiens	NA	NA	NA	NA	NA
GCA_008422715	97.96	0	0	88806	55.1314	NCBI isolate	22	Akkermansia muciniphila	9226	stool	USA	Homo sapiens	NA	NA	NA	NA	NA
GCA_008422795	97.96	0	0	88529	55.1367	NCBI isolate	23	Akkermansia muciniphila	9226	stool	USA	Homo sapiens	NA	NA	NA	NA	NA
GCA_008423385	97.96	0	0	90341	55.0249	NCBI isolate	26	Akkermansia muciniphila	9226	stool	USA	Homo sapiens	NA	NA	NA	NA	NA
GCA_002885415	97.96	0	0	757984	55.7549	NCBI isolate	13	Akkermansia muciniphila	9226	stool	CHN	Homo sapiens	NA	NA	NA	NA	NA
GCA_008423095	97.96	0	0	89422	54.5671	NCBI isolate	20	Akkermansia muciniphila	9226	stool	USA	Homo sapiens	NA	NA	NA	NA	NA
GCA_008423115	97.96	0	0	89422	54.5693	NCBI isolate	25	Akkermansia muciniphila	9226	stool	USA	Homo sapiens	NA	NA	NA	NA	NA
GCA_008423265	97.96	0	0	1770	41.5254	NCBI isolate	77	Akkermansia muciniphila	9226	stool	USA	Homo sapiens	NA	NA	NA	NA	NA
GCA_002885155	97.96	0	0	780207	56.0647	NCBI isolate	11	Akkermansia muciniphila	9226	stool	CHN	Homo sapiens	NA	NA	NA	NA	NA
GCA_002885215	97.96	0	0	476533	55.669	NCBI isolate	20	Akkermansia muciniphila	9226	stool	CHN	Homo sapiens	NA	NA	NA	NA	NA
GCA_002885255	97.96	0.68	0	955852	55.6349	NCBI isolate	19	Akkermansia muciniphila	9226	stool	CHN	Homo sapiens	NA	NA	NA	NA	NA
GCA_002885025	97.96	0	0	371330	58.7267	NCBI isolate	21	Akkermansia muciniphila	9228	stool	CHN	Homo sapiens	NA	NA	NA	NA	NA
GCA_002885075	97.96	0	0	1006086	57.9226	NCBI isolate	27	Akkermansia muciniphila	9228	stool	CHN	Mus musculus	NA	NA	NA	NA	NA
GCA_002885615	97.96	0.68	0	484759	56.1749	NCBI isolate	19	Akkermansia muciniphila	9226	stool	CHN	Homo sapiens	NA	NA	NA	NA	NA
GCA_008423135	97.96	0	0	87381	54.5656	NCBI isolate	25	Akkermansia muciniphila	9226	stool	USA	Homo sapiens	NA	NA	NA	NA	NA
GCA_008423445	97.96	0	0	88582	55.1331	NCBI isolate	23	Akkermansia muciniphila	9226	stool	USA	Homo sapiens	NA	NA	NA	NA	NA
GCA_008423455	97.96	0	0	88467	54.4632	NCBI isolate	31	Akkermansia muciniphila	9226	stool	USA	Homo sapiens	NA	NA	NA	NA	NA
GCA_900184905	97.96	0.68	0	441377	55.8856	NCBI isolate	110	Akkermansia muciniphila	9226	NA	NA	siamang	NA	NA	NA	NA	NA
GCA_900184845	97.28	0	0	129	65.1163	NCBI isolate	77	Akkermansia muciniphila	9226	NA	NA	chimpanzee	NA	NA	NA	NA	NA
GCA_002885055	97.96	1.36	0	613904	57.8791	NCBI isolate	42	Akkermansia muciniphila	9228	stool	CHN	Homo sapiens	NA	NA	NA	NA	NA
GCA_900184855	97.73	2.04	100	358849	55.2896	NCBI isolate	90	Akkermansia muciniphila	9226	NA	NA	horse	NA	NA	NA	NA	NA
GCA_900184965	97.96	2.04	100	229593	56.3645	NCBI isolate	215	Akkermansia muciniphila	9225	NA	NA	Mus musculus	NA	NA	NA	NA	NA
GCA_900185065	97.96	4.76	100	344289	56.118	NCBI isolate	70	Akkermansia muciniphila	9226	NA	NA	pig	NA	NA	NA	NA	NA
GCA_900184865	97.96	3.91	100	184485	55.862	NCBI isolate	185	Akkermansia muciniphila	9225	NA	NA	chimpanzee	NA	NA	NA	NA	NA
GCA_900185045	97.96	0.68	50	344288	56.1202	NCBI isolate	188	Akkermansia muciniphila	9226	NA	NA	elephant	NA	NA	NA	NA	NA
GCA_900185025	97.96	0	0	120884	55.7171	NCBI isolate	25	Akkermansia muciniphila	9226	NA	NA	NA	NA	NA	NA	NA	NA
GCA_900185005	97.96	0.68	100	125	60	NCBI isolate	104	Akkermansia muciniphila	9226	NA	NA	reindeer	NA	NA	NA	NA	NA
GCA_900184985	97.96	0	0	255	54.5098	NCBI isolate	130	Akkermansia muciniphila	9226	NA	NA	Mus musculus	NA	NA	NA	NA	NA
GCA_009663785	97.96	0	0	94078	55.4487	NCBI isolate	105	Akkermansia muciniphila	9226	intestine environment	CHN	Mus musculus	NA	NA	NA	NA	NA
GCA_001578645	97.96	0	0	11346	49.2332	NCBI isolate	51	Akkermansia sp. KLE1797	9224	stool	NA	Homo sapiens	NA	NA	NA	NA	NA
GCA_001580195	97.96	0	0	27755	57.5248	NCBI isolate	40	Akkermansia sp. KLE1798	9224	stool	NA	NA	NA	NA	NA	NA	NA
GCA_001647615	97.96	0	0	117559	55.362	NCBI isolate	54	Akkermansia sp. KLE1605	9224	GI tract	NA	NA	NA	NA	NA	NA	NA
GCA_004167605	97.96	0.68	100	425439	57.2552	NCBI isolate	36	Akkermansia sp. aa_0143	9223	stool	USA	Homo sapiens	NA	NA	NA	NA	NA
GCA_008421265	97.96	0.68	100	179476	56.0855	NCBI isolate	56	Akkermansia sp. BIOML-A67	9223	stool	USA	Homo sapiens	NA	NA	NA	NA	NA
GCA_008421305	97.96	4.59	55.56	1152	51.1285	NCBI isolate	158	Akkermansia sp. BIOML-A66	9223	stool	USA	Homo sapiens	NA	NA	NA	NA	NA
GCA_008421315	97.96	0.68	100	118664	57.0443	NCBI isolate	36	Akkermansia sp. BIOML-A64	9223	stool	USA	Homo sapiens	NA	NA	NA	NA	NA
GCA_008421345	97.96	0.68	100	118373	57.0409	NCBI isolate	29	Akkermansia sp. BIOML-A65	9223	stool	USA	Homo sapiens	NA	NA	NA	NA	NA
GCA_008421385	97.96	0.68	100	179855	56.0713	NCBI isolate	40	Akkermansia sp. BIOML-A62	9223	stool	USA	Homo sapiens	NA	NA	NA	NA	NA
GCA_008421415	98.64	2.89	11.11	4225	45.6568	NCBI isolate	55	Akkermansia sp. BIOML-A60	9223	stool	USA	Homo sapiens	NA	NA	NA	NA	NA
GCA_008421425	97.96	0.68	100	99938	57.1274	NCBI isolate	37	Akkermansia sp. BIOML-A59	9223	stool	USA	Homo sapiens	NA	NA	NA	NA	NA
GCA_008421465	97.96	0.68	100	116219	57.0612	NCBI isolate	44	Akkermansia sp. BIOML-A58	9223	stool	USA	Homo sapiens	NA	NA	NA	NA	NA
GCA_008421475	97.96	0.68	100	112485	52.0852	NCBI isolate	33	Akkermansia sp. BIOML-A57	9223	stool	USA	Homo sapiens	NA	NA	NA	NA	NA
GCA_008421505	97.96	0.68	100	180724	56.8187	NCBI isolate	31	Akkermansia sp. BIOML-A55	9223	stool	USA	Homo sapiens	NA	NA	NA	NA	NA
GCA_008421515	98.64	3.57	10	6442	45.5449	NCBI isolate	73	Akkermansia sp. BIOML-A54	9223	stool	USA	Homo sapiens	NA	NA	NA	NA	NA
GCA_008421535	97.96	0.68	100	116219	57.0612	NCBI isolate	60	Akkermansia sp. BIOML-A56	9223	stool	USA	Homo sapiens	NA	NA	NA	NA	NA
GCA_008421565	97.96	0.68	100	122910	56.39	NCBI isolate	35	Akkermansia sp. BIOML-A53	9223	stool	USA	Homo sapiens	NA	NA	NA	NA	NA
GCA_008421585	97.96	3.4	16.67	2024	56.1759	NCBI isolate	96	Akkermansia sp. BIOML-A52	9223	stool	USA	Homo sapiens	NA	NA	NA	NA	NA
GCA_008421595	97.96	0.68	100	116004	55.5558	NCBI isolate	40	Akkermansia sp. BIOML-A50	9223	stool	USA	Homo sapiens	NA	NA	NA	NA	NA
GCA_008421605	97.96	0.68	100	122092	56.4157	NCBI isolate	29	Akkermansia sp. BIOML-A51	9223	stool	USA	Homo sapiens	NA	NA	NA	NA	NA
GCA_008421645	97.96	0.68	100	121877	56.4159	NCBI isolate	35	Akkermansia sp. BIOML-A49	9223	stool	USA	Homo sapiens	NA	NA	NA	NA	NA
GCA_008421665	97.96	0.68	100	119229	55.6735	NCBI isolate	35	Akkermansia sp. BIOML-A48	9223	stool	USA	Homo sapiens	NA	NA	NA	NA	NA
GCA_008421685	97.96	0.68	100	122092	56.4157	NCBI isolate	38	Akkermansia sp. BIOML-A45	9223	stool	USA	Homo sapiens	NA	NA	NA	NA	NA
GCA_008421695	97.96	0.68	100	118094	55.6624	NCBI isolate	33	Akkermansia sp. BIOML-A47	9223	stool	USA	Homo sapiens	NA	NA	NA	NA	NA
GCA_008421725	97.96	0.68	100	116219	57.0612	NCBI isolate	38	Akkermansia sp. BIOML-A44	9223	stool	USA	Homo sapiens	NA	NA	NA	NA	NA
GCA_008421735	97.96	0.68	100	120196	57.1175	NCBI isolate	30	Akkermansia sp. BIOML-A46	9223	stool	USA	Homo sapiens	NA	NA	NA	NA	NA
GCA_008421765	97.96	0.68	100	129553	54.3963	NCBI isolate	33	Akkermansia sp. BIOML-A42	9223	stool	USA	Homo sapiens	NA	NA	NA	NA	NA
GCA_008421775	97.96	0.68	100	120375	55.6669	NCBI isolate	34	Akkermansia sp. BIOML-A43	9223	stool	USA	Homo sapiens	NA	NA	NA	NA	NA
GCA_008421785	98.64	4.08	10	1512	50.3307	NCBI isolate	203	Akkermansia sp. BIOML-A41	9223	stool	USA	Homo sapiens	NA	NA	NA	NA	NA
GCA_008421825	97.96	0.68	100	129879	54.3899	NCBI isolate	37	Akkermansia sp. BIOML-A39	9223	stool	USA	Homo sapiens	NA	NA	NA	NA	NA
GCA_008421845	97.96	1.02	50	118439	57.0555	NCBI isolate	146	Akkermansia sp. BIOML-A40	9223	stool	USA	Homo sapiens	NA	NA	NA	NA	NA
GCA_008421855	97.96	0.68	100	235364	54.3256	NCBI isolate	37	Akkermansia sp. BIOML-A37	9223	stool	USA	Homo sapiens	NA	NA	NA	NA	NA
GCA_008421865	97.96	0.68	100	98863	55.3372	NCBI isolate	34	Akkermansia sp. BIOML-A36	9223	stool	USA	Homo sapiens	NA	NA	NA	NA	NA
GCA_008421895	97.96	0.68	100	122416	56.4126	NCBI isolate	34	Akkermansia sp. BIOML-A38	9223	stool	USA	Homo sapiens	NA	NA	NA	NA	NA
GCA_008421905	97.96	0.68	100	129544	54.3954	NCBI isolate	42	Akkermansia sp. BIOML-A35	9223	stool	USA	Homo sapiens	NA	NA	NA	NA	NA
GCA_008421945	97.96	0.68	100	122092	56.4157	NCBI isolate	26	Akkermansia sp. BIOML-A34	9223	stool	USA	Homo sapiens	NA	NA	NA	NA	NA
GCA_008421955	97.96	0.68	100	301330	56.5792	NCBI isolate	29	Akkermansia sp. BIOML-A33	9223	stool	USA	Homo sapiens	NA	NA	NA	NA	NA
GCA_008421965	97.96	0.68	100	162257	54.2688	NCBI isolate	36	Akkermansia sp. BIOML-A32	9223	stool	USA	Homo sapiens	NA	NA	NA	NA	NA
GCA_008421985	97.96	0.68	100	122416	56.4126	NCBI isolate	26	Akkermansia sp. BIOML-A31	9223	stool	USA	Homo sapiens	NA	NA	NA	NA	NA
GCA_008422015	97.96	0.68	100	118572	55.6641	NCBI isolate	40	Akkermansia sp. BIOML-A30	9223	stool	USA	Homo sapiens	NA	NA	NA	NA	NA
GCA_008422045	97.96	0.68	100	129110	54.3932	NCBI isolate	38	Akkermansia sp. BIOML-A29	9223	stool	USA	Homo sapiens	NA	NA	NA	NA	NA
GCA_008422065	97.96	0.68	100	213860	57.36	NCBI isolate	39	Akkermansia sp. BIOML-A28	9223	stool	USA	Homo sapiens	NA	NA	NA	NA	NA
GCA_008422075	97.96	0.68	100	129109	54.3928	NCBI isolate	35	Akkermansia sp. BIOML-A27	9223	stool	USA	Homo sapiens	NA	NA	NA	NA	NA
GCA_008422085	97.96	0.68	100	117206	57.073	NCBI isolate	34	Akkermansia sp. BIOML-A26	9223	stool	USA	Homo sapiens	NA	NA	NA	NA	NA
GCA_008422125	97.96	0.68	100	122416	56.4126	NCBI isolate	30	Akkermansia sp. BIOML-A25	9223	stool	USA	Homo sapiens	NA	NA	NA	NA	NA
GCA_008422135	97.96	0.68	100	118695	55.6603	NCBI isolate	36	Akkermansia sp. BIOML-A24	9223	stool	USA	Homo sapiens	NA	NA	NA	NA	NA
GCA_008422165	97.96	0.68	100	116219	57.0612	NCBI isolate	51	Akkermansia sp. BIOML-A23	9223	stool	USA	Homo sapiens	NA	NA	NA	NA	NA
GCA_008422185	97.96	0.68	100	168647	56.9201	NCBI isolate	37	Akkermansia sp. BIOML-A22	9223	stool	USA	Homo sapiens	NA	NA	NA	NA	NA
GCA_008422195	97.96	0.68	100	123714	54.4554	NCBI isolate	51	Akkermansia sp. BIOML-A21	9223	stool	USA	Homo sapiens	NA	NA	NA	NA	NA
GCA_008422225	97.96	0.68	100	122591	56.3899	NCBI isolate	32	Akkermansia sp. BIOML-A19	9223	stool	USA	Homo sapiens	NA	NA	NA	NA	NA
GCA_008422235	97.96	0.68	100	119736	55.6875	NCBI isolate	27	Akkermansia sp. BIOML-A20	9223	stool	USA	Homo sapiens	NA	NA	NA	NA	NA
GCA_008422255	97.96	0.68	100	159872	54.2934	NCBI isolate	34	Akkermansia sp. BIOML-A18	9223	stool	USA	Homo sapiens	NA	NA	NA	NA	NA
GCA_008422275	95.24	0	0	2853	59.3761	NCBI isolate	112	Akkermansia sp. BIOML-A17	9223	stool	USA	Homo sapiens	NA	NA	NA	NA	NA
GCA_008422295	97.96	0.68	100	122611	56.4101	NCBI isolate	30	Akkermansia sp. BIOML-A16	9223	stool	USA	Homo sapiens	NA	NA	NA	NA	NA
GCA_008422325	97.96	0.68	100	118407	55.6555	NCBI isolate	39	Akkermansia sp. BIOML-A15	9223	stool	USA	Homo sapiens	NA	NA	NA	NA	NA
GCA_008422335	97.96	0.68	100	118400	57.0439	NCBI isolate	33	Akkermansia sp. BIOML-A14	9223	stool	USA	Homo sapiens	NA	NA	NA	NA	NA
GCA_008422355	97.96	0.68	100	185713	56.7935	NCBI isolate	57	Akkermansia sp. BIOML-A13	9223	stool	USA	Homo sapiens	NA	NA	NA	NA	NA
GCA_008422375	97.96	0.68	100	109087	55.8747	NCBI isolate	39	Akkermansia sp. BIOML-A12	9223	stool	USA	Homo sapiens	NA	NA	NA	NA	NA
GCA_008422405	97.96	0.68	100	118558	55.6673	NCBI isolate	31	Akkermansia sp. BIOML-A11	9223	stool	USA	Homo sapiens	NA	NA	NA	NA	NA
GCA_008422415	97.96	0.68	100	112485	52.0852	NCBI isolate	38	Akkermansia sp. BIOML-A10	9223	stool	USA	Homo sapiens	NA	NA	NA	NA	NA
GCA_008422425	97.96	0.68	100	122101	56.4172	NCBI isolate	29	Akkermansia sp. BIOML-A8	9223	stool	USA	Homo sapiens	NA	NA	NA	NA	NA
GCA_008422465	97.96	0.68	100	119809	55.6703	NCBI isolate	42	Akkermansia sp. BIOML-A9	9223	stool	USA	Homo sapiens	NA	NA	NA	NA	NA
GCA_008422475	97.96	0.68	100	116171	57.059	NCBI isolate	35	Akkermansia sp. BIOML-A7	9223	stool	USA	Homo sapiens	NA	NA	NA	NA	NA
GCA_008422485	97.96	0.68	100	122092	56.4157	NCBI isolate	31	Akkermansia sp. BIOML-A6	9223	stool	USA	Homo sapiens	NA	NA	NA	NA	NA
GCA_008422525	97.96	0.68	100	117658	55.6647	NCBI isolate	45	Akkermansia sp. BIOML-A5	9223	stool	USA	Homo sapiens	NA	NA	NA	NA	NA
GCA_008422545	97.96	0.68	100	178608	56.872	NCBI isolate	52	Akkermansia sp. BIOML-A4	9223	stool	USA	Homo sapiens	NA	NA	NA	NA	NA
GCA_008422555	97.96	0.68	100	111788	53.5505	NCBI isolate	67	Akkermansia sp. BIOML-A1	9223	stool	USA	Homo sapiens	NA	NA	NA	NA	NA
GCA_008422585	97.96	0.68	100	119494	55.6731	NCBI isolate	25	Akkermansia sp. BIOML-A3	9223	stool	USA	Homo sapiens	NA	NA	NA	NA	NA
GCA_008422595	97.96	0.68	100	129863	54.3865	NCBI isolate	55	Akkermansia sp. BIOML-A2	9223	stool	USA	Homo sapiens	NA	NA	NA	NA	NA
AlmeidaA_2019__ERR1190644__bin.13	97.05	0	0	269657	55.8751	MAGs	28	NA	9225	NA	NA	Homo sapiens	NA	NA	NA	NA	NA
AlmeidaA_2019__SRR6028284__bin.10	97.82	0.68	0	292697	56.1147	MAGs	44	NA	9226	NA	NA	Homo sapiens	NA	NA	NA	NA	NA
AlmeidaA_2019__SRR6028458__bin.17	96.26	1.73	0	120187	59.37	MAGs	156	NA	9228	NA	NA	Homo sapiens	NA	NA	NA	NA	NA
AsnicarF_2017__MV_FEM2_t1Q14__bin.17	94.56	0	0	112047	56.2835	MAGs	138	NA	9223	stool	ITA	Homo sapiens	healthy	adult	no	female	NA
AsnicarF_2017__MV_FEM5_t3Q15__bin.36	97.96	0	0	95844	56.0911	MAGs	150	NA	9226	stool	ITA	Homo sapiens	healthy	adult	no	female	NA
BackhedF_2015__SID10_M__bin.7	97.28	0	0	119693	53.9204	MAGs	110	NA	9228	stool	SWE	Homo sapiens	healthy	adult	no	female	NA
BackhedF_2015__SID172_12M__bin.25	97.05	0.82	50	117036	53.3118	MAGs	149	NA	9226	stool	SWE	Homo sapiens	healthy	newborn	no	male	NA
BackhedF_2015__SID172_M__bin.11	97.96	0	0	264198	55.6469	MAGs	44	NA	9226	stool	SWE	Homo sapiens	healthy	adult	no	female	NA
BackhedF_2015__SID180_12M__bin.17	97.28	1.36	0	173106	58.0119	MAGs	84	NA	9228	stool	SWE	Homo sapiens	healthy	child	no	female	NA
BackhedF_2015__SID181_M__bin.46	96.46	0	0	116511	55.92	MAGs	75	NA	9226	stool	SWE	Homo sapiens	healthy	adult	no	female	NA
BackhedF_2015__SID184_4M__bin.8	96.18	0	0	76780	51.2047	MAGs	239	NA	9226	stool	SWE	Homo sapiens	healthy	newborn	no	female	NA
BackhedF_2015__SID1_4M__bin.9	95.92	0.82	0	49289	57.9703	MAGs	257	NA	9228	stool	SWE	Homo sapiens	healthy	newborn	no	male	NA
BackhedF_2015__SID238_M__bin.19	93.46	0.71	0	34737	60.1232	MAGs	373	NA	9228	stool	SWE	Homo sapiens	healthy	adult	no	female	NA
BackhedF_2015__SID241_4M__bin.2	96.94	1.02	0	140428	55.9945	MAGs	70	NA	9226	stool	SWE	Homo sapiens	healthy	newborn	no	female	NA
BackhedF_2015__SID26_12M__bin.13	97.96	0	0	283594	54.6256	MAGs	38	NA	9226	stool	SWE	Homo sapiens	healthy	child	no	male	NA
BackhedF_2015__SID26_M__bin.45	95.24	0	0	283594	54.6256	MAGs	50	NA	9226	stool	SWE	Homo sapiens	healthy	adult	no	female	NA
BackhedF_2015__SID281_M__bin.48	97.96	0	0	286625	55.1986	MAGs	70	NA	9226	stool	SWE	Homo sapiens	healthy	adult	no	female	NA
BackhedF_2015__SID282_12M__bin.22	97.96	0	0	466349	55.1825	MAGs	51	NA	9226	stool	SWE	Homo sapiens	healthy	child	no	NA	NA
BackhedF_2015__SID326_M__bin.27	95.16	0.68	0	65214	56.7348	MAGs	163	NA	9226	stool	SWE	Homo sapiens	healthy	adult	no	female	NA
BackhedF_2015__SID345_12M__bin.15	93.1	1.36	0	67562	54.7734	MAGs	219	NA	9226	stool	SWE	Homo sapiens	healthy	newborn	no	female	NA
BackhedF_2015__SID345_4M__bin.8	97.28	0.68	0	173906	58.9445	MAGs	67	NA	9228	stool	SWE	Homo sapiens	healthy	newborn	no	female	NA
BackhedF_2015__SID350_12M__bin.5	93.11	1.36	50	234767	58.1917	MAGs	66	NA	9228	stool	SWE	Homo sapiens	healthy	child	no	male	NA
BackhedF_2015__SID383_12M__bin.1	90.52	0	0	143323	56.0364	MAGs	124	NA	9228	stool	SWE	Homo sapiens	healthy	child	no	female	NA
BackhedF_2015__SID387_12M__bin.11	93.2	0	0	165920	54.3726	MAGs	72	NA	9226	stool	SWE	Homo sapiens	healthy	child	no	female	NA
BackhedF_2015__SID38_M__bin.7	95.01	0.17	0	89021	54.4534	MAGs	130	NA	9226	stool	SWE	Homo sapiens	healthy	adult	no	female	NA
BackhedF_2015__SID39_12M__bin.52	97.22	0	0	126400	56.3924	MAGs	102	NA	9226	stool	SWE	Homo sapiens	healthy	child	no	male	NA
BackhedF_2015__SID42_12M__bin.21	95.83	1.36	0	106134	56.407	MAGs	112	NA	9228	stool	SWE	Homo sapiens	healthy	child	no	male	NA
BackhedF_2015__SID42_4M__bin.6	97.96	2.04	0	125382	58.6791	MAGs	126	NA	9228	stool	SWE	Homo sapiens	healthy	newborn	no	male	NA
BackhedF_2015__SID511_M__bin.4	97.28	0.68	0	323330	55.3227	MAGs	47	NA	9226	stool	SWE	Homo sapiens	healthy	adult	no	female	NA
BackhedF_2015__SID51_12M__bin.24	91.3	0	0	35985	51.1074	MAGs	364	NA	9226	stool	SWE	Homo sapiens	healthy	child	no	female	NA
BackhedF_2015__SID521_12M__bin.4	96.51	0.68	100	196477	57.0102	MAGs	85	NA	9223	stool	SWE	Homo sapiens	healthy	newborn	no	female	NA
BackhedF_2015__SID526_12M__bin.20	97.28	0	0	228577	55.8643	MAGs	33	NA	9226	stool	SWE	Homo sapiens	healthy	newborn	no	female	NA
BackhedF_2015__SID527_12M__bin.2	96.26	0.71	50	81107	58.9937	MAGs	193	NA	9228	stool	SWE	Homo sapiens	healthy	newborn	no	female	NA
BackhedF_2015__SID570_12M__bin.21	92.2	1.7	33.33	47184	55.2391	MAGs	329	NA	9228	stool	SWE	Homo sapiens	healthy	child	no	female	NA
BackhedF_2015__SID570_M__bin.12	95.24	1.02	0	135136	57.2379	MAGs	89	NA	9228	stool	SWE	Homo sapiens	healthy	adult	no	female	NA
BackhedF_2015__SID572_M__bin.2	96.01	2.52	16.67	71405	59.9776	MAGs	254	NA	9228	stool	SWE	Homo sapiens	healthy	adult	no	female	NA
BackhedF_2015__SID582_12M__bin.18	97.96	0.34	0	279357	57.8303	MAGs	58	NA	9228	stool	SWE	Homo sapiens	healthy	child	no	female	NA
BackhedF_2015__SID582_M__bin.2	94.9	1.36	0	73678	54.2713	MAGs	174	NA	9226	stool	SWE	Homo sapiens	healthy	adult	no	female	NA
BackhedF_2015__SID589_M__bin.33	90.66	2.04	0	77821	56.4179	MAGs	321	NA	9228	stool	SWE	Homo sapiens	healthy	adult	no	female	NA
BackhedF_2015__SID590_12M__bin.11	95.92	0.68	0	151394	55.8549	MAGs	113	NA	9224	stool	SWE	Homo sapiens	healthy	newborn	no	female	NA
BackhedF_2015__SID591_12M__bin.19	96.94	1.02	0	81742	53.8108	MAGs	120	NA	9226	stool	SWE	Homo sapiens	healthy	newborn	no	male	NA
BackhedF_2015__SID615_M__bin.34	97.28	1.02	0	120751	58.5593	MAGs	164	NA	9228	stool	SWE	Homo sapiens	healthy	adult	no	female	NA
BackhedF_2015__SID622_M__bin.51	97.96	0.68	0	151649	57.2236	MAGs	80	NA	9224	stool	SWE	Homo sapiens	healthy	adult	no	female	NA
BackhedF_2015__SID624_12M__bin.20	97.96	0.34	0	270421	58.6648	MAGs	37	NA	9228	stool	SWE	Homo sapiens	healthy	newborn	no	female	NA
BackhedF_2015__SID626_M__bin.53	91.67	0.34	0	54572	56.9211	MAGs	331	NA	9226	stool	SWE	Homo sapiens	healthy	adult	no	female	NA
BackhedF_2015__SID7_M__bin.45	91.95	0	0	76105	55.4996	MAGs	172	NA	9226	stool	SWE	Homo sapiens	healthy	adult	no	female	NA
Bengtsson-PalmeJ_2015__TRAVELRES15__bin.9	97.96	0	0	357534	55.972	MAGs	51	NA	9226	stool	SWE	Homo sapiens	healthy	adult	no	female	NA
Bengtsson-PalmeJ_2015__TRAVELRES16__bin.107	96.57	1.36	50	88460	56.3045	MAGs	210	NA	9226	stool	SWE	Homo sapiens	healthy	adult	no	female	NA
Bengtsson-PalmeJ_2015__TRAVELRES17__bin.33	97.84	0	0	258186	54.9577	MAGs	49	NA	9226	stool	SWE	Homo sapiens	healthy	adult	no	male	NA
Bengtsson-PalmeJ_2015__TRAVELRES18__bin.149	93.71	0	0	377855	55.6743	MAGs	44	NA	9226	stool	SWE	Homo sapiens	healthy	adult	no	male	NA
Bengtsson-PalmeJ_2015__TRAVELRES21__bin.93	97.96	0	0	536823	56.2545	MAGs	28	NA	9226	stool	SWE	Homo sapiens	healthy	adult	no	female	NA
Bengtsson-PalmeJ_2015__TRAVELRES26__bin.138	97.82	0	0	221290	55.8227	MAGs	73	NA	9226	stool	SWE	Homo sapiens	healthy	adult	no	female	NA
Bengtsson-PalmeJ_2015__TRAVELRES39__bin.114	96.6	0	0	458261	55.1107	MAGs	46	NA	9226	stool	SWE	Homo sapiens	healthy	adult	no	female	NA
Bengtsson-PalmeJ_2015__TRAVELRES4__bin.16	95.58	1.36	50	458439	57.5427	MAGs	37	NA	9228	stool	SWE	Homo sapiens	healthy	adult	no	female	NA
Bengtsson-PalmeJ_2015__TRAVELRES40__bin.11	90.73	0.23	0	55630	54.7636	MAGs	187	NA	9226	stool	SWE	Homo sapiens	healthy	adult	no	female	NA
Bengtsson-PalmeJ_2015__TRAVELRES53__bin.65	97.96	0.68	0	437400	54.8983	MAGs	34	NA	9226	stool	SWE	Homo sapiens	healthy	adult	no	female	NA
BiY_2017__WT-14w__bin.70	97.96	0	0	72318	56.5267	MAGs	35	NA	9226	stool	NA	Mus musculus	NA	NA	NA	female	NA
BritoIL_2016__M2.46.ST__bin.43	92.86	0	0	286377	58.0329	MAGs	58	NA	9228	stool	FJI	Homo sapiens	healthy	adult	yes	female	NA
BritoIL_2016__W1.22.ST__bin.75	90.05	2.04	66.67	75605	54.7742	MAGs	285	NA	9226	stool	FJI	Homo sapiens	healthy	senior	yes	male	NA
BritoIL_2016__W1.6.ST__bin.68	93.2	0	0	379303	55.7557	MAGs	28	NA	9226	stool	FJI	Homo sapiens	healthy	adult	yes	female	NA
BritoIL_2016__W2.6.ST__bin.34	95.24	0.68	0	186238	55.2632	MAGs	63	NA	9226	stool	FJI	Homo sapiens	healthy	adult	yes	female	NA
BritoIL_2016__WL.14.ST__bin.44	95.92	0	0	313380	54.2255	MAGs	29	NA	9225	stool	FJI	Homo sapiens	healthy	adult	yes	female	NA
CM_caritro2__CA_C10020IS2347FE_T6M18__bin.23	92.93	0.72	50	2276	56.6784	MAGs	215	NA	9226	stool	ITA	Homo sapiens	healthy	newborn	no	female	NA
CM_caritro2__CA_C10020IS2347FE_T8M18__bin.25	97.96	0	0	108151	56.8446	MAGs	22	NA	9226	stool	ITA	Homo sapiens	healthy	child	no	female	NA
CM_caritro2__CA_C10049IS2865FE_T7M18__bin.22	93.54	0.68	100	3516	57.2526	MAGs	231	NA	9226	stool	ITA	Homo sapiens	healthy	child	no	female	NA
CM_ethiopia__CM_D07_I1_18__bin.4	97.96	0	0	365439	55.6566	MAGs	31	NA	9226	stool	ETH	Homo sapiens	healthy	child	yes	NA	NA
CM_ghana__C16-20048-GH__bin.29	97.05	0	0	114973	56.0862	MAGs	130	NA	9226	stool	GHA	Homo sapiens	healthy	adult	yes	NA	NA
CM_ghana__C16-20050-GH__bin.16	92.94	0	0	41617	49.5495	MAGs	382	NA	9226	stool	GHA	Homo sapiens	healthy	child	yes	NA	NA
CM_ghana__C16-20138-GH__bin.12	97.28	0	0	126836	54.11	MAGs	87	NA	9226	stool	GHA	Homo sapiens	healthy	child	yes	NA	NA
CM_ghana__C16-20247-GH__bin.23	97.28	0.23	100	159157	54.8496	MAGs	67	NA	9226	stool	GHA	Homo sapiens	healthy	newborn	yes	NA	NA
CM_sokol_trypto__ABX_VANC_06_SI__bin.5	97.96	0	0	9737	56.7423	MAGs	39	NA	9226	ileum	NA	Mus musculus	NA	NA	NA	female	NA
CM_sokol_trypto__HFD_DIET_76_CA__bin.31	90.48	0	0	59109	54.589	MAGs	37	NA	9226	caecum	NA	Mus musculus	NA	NA	NA	female	NA
CM_sokol_trypto__HFD_DIET_76_SI__bin.21	97.28	0.68	0	44512	57.2632	MAGs	87	NA	9226	ileum	NA	Mus musculus	NA	NA	NA	female	NA
CM_sokol_trypto__HFD_DIET_77_CA__bin.2	94.94	0	0	1660	57.2289	MAGs	35	NA	9226	caecum	NA	Mus musculus	NA	NA	NA	female	NA
CM_sokol_trypto__MFD_CTRL_31_SI__bin.8	97.28	0	0	27978	56.6802	MAGs	65	NA	9226	ileum	NA	Mus musculus	NA	NA	NA	female	NA
CM_sokol_trypto__MFD_CTRL_32_CA__bin.2	93.54	0.68	0	10956	51.4695	MAGs	234	NA	9226	caecum	NA	Mus musculus	NA	NA	NA	female	NA
CM_sokol_trypto__MFD_CTRL_32_SI__bin.10	96.6	0.68	0	2806	57.6978	MAGs	139	NA	9226	ileum	NA	Mus musculus	NA	NA	NA	female	NA
CM_sokol_trypto__MFD_CTRL_34_CA__bin.13	91.14	1.02	50	9646	56.3964	MAGs	315	NA	9226	caecum	NA	Mus musculus	NA	NA	NA	female	NA
CM_sokol_trypto__MFD_CTRL_34_SI__bin.5	97.96	0.34	0	7904	55.0228	MAGs	127	NA	9226	ileum	NA	Mus musculus	NA	NA	NA	female	NA
CM_sokol_trypto__MFD_DIET_36_CA__bin.35	97.96	0	0	68962	56.2034	MAGs	53	NA	9226	caecum	NA	Mus musculus	NA	NA	NA	female	NA
CM_sokol_trypto__MFD_DIET_36_SI__bin.4	97.28	0	0	49044	55.1974	MAGs	53	NA	9226	ileum	NA	Mus musculus	NA	NA	NA	female	NA
CM_sokol_trypto__MFD_DIET_40_CA__bin.2	95.92	0.34	0	6092	57.4852	MAGs	155	NA	9226	caecum	NA	Mus musculus	NA	NA	NA	female	NA
CM_sokol_trypto__TRP_CTRL_85_SI__bin.26	97.28	0	0	52273	54.751	MAGs	49	NA	9226	ileum	NA	Mus musculus	NA	NA	NA	female	NA
CM_sokol_trypto__TRP_HIGH_92_CA__bin.9	91.5	1.02	50	3805	54.8226	MAGs	272	NA	9226	caecum	NA	Mus musculus	NA	NA	NA	female	NA
CM_sokol_trypto__TRP_HIGH_92_SI__bin.37	97.28	0	0	6282	56.9245	MAGs	85	NA	9226	ileum	NA	Mus musculus	NA	NA	NA	female	NA
CM_sokol_trypto__TRP_HIGH_94_CA__bin.18	96.6	0	0	75235	53.2226	MAGs	65	NA	9226	caecum	NA	Mus musculus	NA	NA	NA	female	NA
CM_sokol_trypto__TRP_LOWW_88_SI__bin.14	95.69	0	0	7985	55.0031	MAGs	198	NA	9226	ileum	NA	Mus musculus	NA	NA	NA	female	NA
CM_sokol_trypto__TRP_LOWW_89_SI__bin.8	96.6	0.34	100	7672	55.8264	MAGs	309	NA	9226	ileum	NA	Mus musculus	NA	NA	NA	female	NA
CM_tanzania__C16-20123-TZ__bin.13	96.6	0	0	380102	55.7495	MAGs	35	NA	9226	stool	TZA	Homo sapiens	healthy	child	yes	NA	NA
CM_tanzania__C16-20152-TZ__bin.30	97.28	0	0	171871	55.8617	MAGs	45	NA	9226	stool	TZA	Homo sapiens	healthy	adult	yes	NA	NA
CampbelC_2018__CNS1_10_IGO_07198_21__bin.2	96.6	0	0	71873	57.1661	MAGs	61	NA	9225	stool	NA	Mus musculus	NA	NA	NA	male	NA
CampbelC_2018__CNS1_4_IGO_07198_20__bin.16	95.24	0.34	0	8290	59.3366	MAGs	216	NA	9225	stool	NA	Mus musculus	NA	NA	NA	male	NA
CampbelC_2018__CNS1_7_IGO_07198_18__bin.3	97.28	0	0	4708	55.1614	MAGs	88	NA	9225	stool	NA	Mus musculus	NA	NA	NA	male	NA
CampbelC_2018__GFP_5_IGO_07198_11__bin.8	92.49	0.34	100	6990	58.9986	MAGs	408	NA	9225	stool	NA	Mus musculus	NA	NA	NA	male	NA
CampbelC_2018__GF_8WK_CNS1_6_IGO_07265_15__bin.9	97.28	0	0	6460	53.5604	MAGs	143	NA	9225	stool	NA	Mus musculus	NA	NA	NA	male	NA
CampbelC_2018__GF_8WK_CNS1_9_IGO_07265_18__bin.9	96.6	0	0	6641	62.3701	MAGs	140	NA	9225	stool	NA	Mus musculus	NA	NA	NA	male	NA
ChengpingW_2017__AS99raw__bin.35	97.96	0	0	246734	55.328	MAGs	37	NA	9226	stool	CHN	Homo sapiens	RA	adult	no	male	18.6122
ChuDM_2017__NCS-027-Stool-infant_microbiome__bin.11	96.6	0	0	69612	54.2076	MAGs	40	NA	9226	stool	USA	Homo sapiens	NA	newborn	no	female	NA
ChuDM_2017__NCS-072-Stool-maternal1_microbiome__bin.37	96.26	2.38	0	2700	52.8519	MAGs	198	NA	9226	stool	USA	Homo sapiens	chorioamnionitis	adult	no	female	29.29
CosteaPI_2017__SID713A002-11-90-0__bin.59	97.96	0	0	530515	55.6254	MAGs	25	NA	9226	stool	KAZ	Homo sapiens	healthy	adult	yes	female	23.62
CosteaPI_2017__SID713A004-11-0-0__bin.33	97.28	0	0	367201	56.6052	MAGs	16	NA	9225	stool	KAZ	Homo sapiens	healthy	adult	yes	female	24.34
CosteaPI_2017__SID713A004-11-90-0__bin.46	97.28	0	0	367203	56.6057	MAGs	15	NA	9225	stool	KAZ	Homo sapiens	healthy	adult	yes	female	24.34
CosteaPI_2017__SID713A005-11-90-0__bin.69	97.96	0	0	403212	55.5638	MAGs	19	NA	9226	stool	KAZ	Homo sapiens	healthy	adult	yes	female	24.09
CosteaPI_2017__SID713A009-11-90-0__bin.15	96.6	0	0	377741	55.6736	MAGs	32	NA	9226	stool	KAZ	Homo sapiens	healthy	adult	yes	male	29.07
CosteaPI_2017__SID713A010-11-0-0__bin.17	94.56	0	0	370619	55.618	MAGs	34	NA	9226	stool	KAZ	Homo sapiens	healthy	adult	yes	female	20.45
CosteaPI_2017__SID713A010-11-90-0__bin.38	95.92	0	0	331635	55.3328	MAGs	45	NA	9226	stool	KAZ	Homo sapiens	healthy	adult	yes	female	20.45
CosteaPI_2017__SID713A012-11-0-0__bin.36	93.2	0	0	164514	56.0354	MAGs	71	NA	9226	stool	KAZ	Homo sapiens	healthy	adult	yes	male	25.4
CosteaPI_2017__SID713A026-11-0-0__bin.84	97.96	1.4	0	66206	56.0825	MAGs	179	NA	9226	stool	KAZ	Homo sapiens	healthy	adult	yes	male	25
CosteaPI_2017__SID713A030-11-0-0__bin.53	92.05	1.36	0	41731	54.535	MAGs	319	NA	9226	stool	KAZ	Homo sapiens	healthy	adult	yes	male	24.54
CosteaPI_2017__SID713A051-11-90-0__bin.76	97.59	0.82	0	90726	54.8013	MAGs	139	NA	9226	stool	KAZ	Homo sapiens	healthy	adult	yes	female	21.34
CosteaPI_2017__SID713A052-11-0-0__bin.71	96.6	0	0	422158	55.6602	MAGs	35	NA	9226	stool	KAZ	Homo sapiens	healthy	adult	yes	female	32.43
CosteaPI_2017__SID713A063-11-0-0__bin.54	97.96	0.68	0	270860	58.7665	MAGs	40	NA	9228	stool	KAZ	Homo sapiens	healthy	adult	yes	NA	NA
CosteaPI_2017__SID713A063-11-90-0__bin.3	96.6	0	0	399159	55.512	MAGs	34	NA	9226	stool	KAZ	Homo sapiens	healthy	adult	yes	NA	NA
CosteaPI_2017__SID713A074-11-90-0__bin.59	94.56	0	0	68889	57.0715	MAGs	208	NA	9226	stool	KAZ	Homo sapiens	healthy	adult	yes	female	26.04
CosteaPI_2017__SID713B003-11-90-0__bin.81	97.28	0.68	0	278140	55.3304	MAGs	56	NA	9226	stool	KAZ	Homo sapiens	healthy	adult	yes	female	27.99
CosteaPI_2017__SID713B014-11-0-0__bin.23	97.96	0.17	0	131598	56.722	MAGs	76	NA	9226	stool	KAZ	Homo sapiens	healthy	adult	yes	female	20.55
CosteaPI_2017__SID713B026-11-0-0__bin.46	97.96	0.68	0	434437	55.2214	MAGs	18	NA	9226	stool	KAZ	Homo sapiens	healthy	adult	yes	NA	NA
CosteaPI_2017__SID713B033-11-0-0__bin.76	97.96	0	0	587922	55.3594	MAGs	24	NA	9226	stool	KAZ	Homo sapiens	healthy	adult	yes	female	32.87
CosteaPI_2017__SID713B033-11-90-0__bin.48	94.22	0	0	81114	56.5722	MAGs	120	NA	9226	stool	KAZ	Homo sapiens	healthy	adult	yes	female	32.87
CosteaPI_2017__SID713B035-11-90-0__bin.78	97.28	0	0	515460	55.9244	MAGs	18	NA	9226	stool	KAZ	Homo sapiens	healthy	adult	yes	male	19.98
CosteaPI_2017__SID713B040-11-0-0__bin.6	97.96	0	0	377741	55.6733	MAGs	27	NA	9226	stool	KAZ	Homo sapiens	healthy	adult	yes	male	27.15
CosteaPI_2017__SID713B040-11-90-0__bin.113	95.92	0	0	460548	55.3567	MAGs	35	NA	9226	stool	KAZ	Homo sapiens	healthy	adult	yes	male	27.15
CosteaPI_2017__SID713B051-11-0-0__bin.45	96.6	0	0	471411	56.2844	MAGs	26	NA	9226	stool	KAZ	Homo sapiens	healthy	adult	yes	female	27.41
CosteaPI_2017__SID713B051-11-90-0__bin.20	94.56	0	0	364065	55.8516	MAGs	32	NA	9226	stool	KAZ	Homo sapiens	healthy	adult	yes	female	27.41
CosteaPI_2017__SID713B053-11-90-0__bin.46	97.96	0	0	146477	56.669	MAGs	76	NA	9226	stool	KAZ	Homo sapiens	healthy	adult	yes	female	24.84
CosteaPI_2017__SID713B055-11-0-0__bin.4	97.28	0.68	0	312310	58.6174	MAGs	31	NA	9228	stool	KAZ	Homo sapiens	healthy	adult	yes	male	28.13
CosteaPI_2017__SID713B063-11-0-0__bin.35	93.2	0	0	88852	56.674	MAGs	105	NA	9226	stool	KAZ	Homo sapiens	healthy	adult	yes	female	24.77
CosteaPI_2017__SID713B063-11-90-0__bin.26	93.88	0	0	127156	55.6191	MAGs	83	NA	9226	stool	KAZ	Homo sapiens	healthy	adult	yes	female	24.77
CosteaPI_2017__SID713B064-11-0-0__bin.35	97.96	0	0	405418	55.4608	MAGs	25	NA	9226	stool	KAZ	Homo sapiens	healthy	adult	yes	female	28.31
CosteaPI_2017__SID713B069-11-0-0__bin.72	97.96	0.68	0	255451	58.1458	MAGs	40	NA	9228	stool	KAZ	Homo sapiens	healthy	adult	yes	male	26.83
CosteaPI_2017__SID713B073-11-90-0__bin.62	97.96	0	0	366833	55.5953	MAGs	26	NA	9226	stool	KAZ	Homo sapiens	healthy	adult	yes	male	24.34
CosteaPI_2017__SID713B076-11-0-0__bin.46	97.96	0	0	147052	55.9197	MAGs	80	NA	9226	stool	KAZ	Homo sapiens	healthy	adult	yes	female	24.96
CosteaPI_2017__alien-11-877-0__bin.20	97.96	0	0	247303	56.0588	MAGs	47	NA	9226	stool	DEU	Homo sapiens	healthy	adult	no	male	NA
CosteaPI_2017__alien-11-881-0__bin.5	97.96	0	0	421322	55.877	MAGs	19	NA	9226	stool	DEU	Homo sapiens	healthy	adult	no	male	NA
CosteaPI_2017__alien-11-883-0__bin.31	97.96	0	0	421335	55.8779	MAGs	22	NA	9226	stool	DEU	Homo sapiens	healthy	adult	no	male	NA
CosteaPI_2017__alien-11-895-0__bin.29	93.54	0	0	291396	56.1964	MAGs	63	NA	9226	stool	DEU	Homo sapiens	healthy	adult	no	male	NA
CosteaPI_2017__alien-11-898-0__bin.22	97.96	0	0	367472	55.746	MAGs	24	NA	9226	stool	DEU	Homo sapiens	healthy	adult	no	male	NA
CosteaPI_2017__alien-11-902-0__bin.34	90.7	1.53	0	35577	55.1536	MAGs	360	NA	9226	stool	DEU	Homo sapiens	healthy	adult	no	male	NA
CosteaPI_2017__alien-11-904-0__bin.23	95.92	0	0	552316	55.8472	MAGs	25	NA	9226	stool	DEU	Homo sapiens	healthy	adult	no	male	NA
CosteaPI_2017__alien4-11-0-0__bin.56	96.26	0.14	0	116032	55.508	MAGs	168	NA	9226	stool	DEU	Homo sapiens	healthy	schoolage	no	male	NA
CosteaPI_2017__daisy-11-60-0__bin.20	95.24	0.34	100	264950	56.0053	MAGs	58	NA	9226	stool	DEU	Homo sapiens	healthy	adult	no	NA	NA
CosteaPI_2017__halbarad-11-0-0__bin.39	97.96	0	0	111366	56.5172	MAGs	92	NA	9226	stool	DEU	Homo sapiens	healthy	adult	no	NA	NA
CosteaPI_2017__halbarad-11-2-0__bin.13	97.96	0	0	203705	56.1641	MAGs	75	NA	9226	stool	DEU	Homo sapiens	healthy	adult	no	NA	NA
CosteaPI_2017__halbarad-11-392-0__bin.27	95.24	0	0	424092	55.7186	MAGs	20	NA	9226	stool	DEU	Homo sapiens	healthy	adult	no	NA	NA
CosteaPI_2017__halbarad-11-7-0__bin.9	95.92	0	0	379792	55.1715	MAGs	27	NA	9226	stool	DEU	Homo sapiens	healthy	adult	no	NA	NA
CosteaPI_2017__halbarad-11-773-0__bin.70	94.22	2.55	0	45264	55.0548	MAGs	310	NA	9226	stool	DEU	Homo sapiens	healthy	adult	no	NA	NA
CosteaPI_2017__mickey1-11-0-0__bin.46	97.96	0	0	573729	55.5536	MAGs	21	NA	9226	stool	DEU	Homo sapiens	healthy	adult	no	male	NA
CosteaPI_2017__mickey1-11-7-0__bin.44	97.96	0	0	327318	55.9719	MAGs	35	NA	9226	stool	DEU	Homo sapiens	healthy	adult	no	male	NA
CosteaPI_2017__mickey2-11-0-0__bin.24	96.03	0	0	136483	55.4597	MAGs	103	NA	9226	stool	DEU	Homo sapiens	healthy	adult	no	female	NA
CosteaPI_2017__mickey2-11-30-0__bin.39	97.96	0	0	365241	55.8089	MAGs	32	NA	9226	stool	DEU	Homo sapiens	healthy	adult	no	female	NA
CosteaPI_2017__mickey2-11-7-0__bin.47	97.28	0	0	250184	55.462	MAGs	51	NA	9226	stool	DEU	Homo sapiens	healthy	adult	no	female	NA
CosteaPI_2017__mickey3-11-30-0__bin.34	97.96	0	0	193804	55.2569	MAGs	49	NA	9226	stool	DEU	Homo sapiens	healthy	child	no	female	NA
CosteaPI_2017__mickey3-11-7-0__bin.27	94.94	0	0	410771	55.2729	MAGs	24	NA	9226	stool	DEU	Homo sapiens	healthy	child	no	female	NA
CosteaPI_2017__mickey4-11-0-0__bin.35	97.96	0	0	212763	55.7935	MAGs	60	NA	9226	stool	DEU	Homo sapiens	healthy	child	no	female	NA
CosteaPI_2017__mickey4-11-7-0__bin.23	97.73	1.36	0	97724	56.0047	MAGs	138	NA	9226	stool	DEU	Homo sapiens	healthy	child	no	female	NA
CosteaPI_2017__mickey5-11-30-0__bin.57	96.37	2.61	0	81689	56.0516	MAGs	221	NA	9226	stool	DEU	Homo sapiens	healthy	child	no	female	NA
CosteaPI_2017__pluto1-11-7-0__bin.36	97.96	0	0	384750	55.3011	MAGs	24	NA	9226	stool	DEU	Homo sapiens	healthy	adult	no	male	NA
CosteaPI_2017__pluto2-11-30-0__bin.7	97.96	0	0	539103	56.0884	MAGs	14	NA	9226	stool	DEU	Homo sapiens	healthy	adult	no	female	NA
CosteaPI_2017__pluto3-11-0-0__bin.49	96.6	0	0	379475	55.6714	MAGs	26	NA	9226	stool	DEU	Homo sapiens	healthy	child	no	male	NA
CosteaPI_2017__pluto4-11-0-0__bin.34	97.96	0	0	393369	55.5423	MAGs	23	NA	9226	stool	DEU	Homo sapiens	healthy	adult	no	NA	NA
CosteaPI_2017__pluto4-11-30-0__bin.46	97.28	0	0	317672	55.8431	MAGs	21	NA	9226	stool	DEU	Homo sapiens	healthy	adult	no	NA	NA
CosteaPI_2017__thistle1-11-0-0__bin.29	92.04	1.36	0	102516	59.6005	MAGs	183	NA	9228	stool	DEU	Homo sapiens	healthy	adult	no	male	NA
DhakanDB_2019__DHAK_HBI__bin.10	93.4	2.04	0	2776	54.5749	MAGs	371	NA	9226	stool	IND	Homo sapiens	healthy	adult	no	female	24.32
DuerkopBA_2018__SID663M_t0__bin.3	95.92	0	0	41768	54.5322	MAGs	40	NA	9225	NA	NA	Mus musculus	NA	NA	NA	NA	NA
DuerkopBA_2018__SID667P_t0__bin.15	94.67	0.04	0	3553	50.9429	MAGs	225	NA	9225	NA	NA	Mus musculus	NA	NA	NA	NA	NA
DuerkopBA_2018__SID667P_t42__bin.12	97.28	0	0	5806	51.2056	MAGs	146	NA	9225	NA	NA	Mus musculus	NA	NA	NA	NA	NA
DuerkopBA_2018__SID668M_t14__bin.13	96.6	0	0	24695	55.2136	MAGs	39	NA	9225	NA	NA	Mus musculus	NA	NA	NA	NA	NA
FabbianoS_2018__fabbia_C11__bin.13	97.96	0	0	180496	57.0384	MAGs	55	NA	9226	caecum	NA	Mus musculus	NA	NA	NA	male	NA
FabbianoS_2018__fabbia_C12__bin.36	96.6	1.74	25	9203	53.0153	MAGs	312	NA	9226	caecum	NA	Mus musculus	NA	NA	NA	male	NA
FabbianoS_2018__fabbia_C14__bin.32	97.96	0.34	100	97267	55.8771	MAGs	35	NA	9226	caecum	NA	Mus musculus	NA	NA	NA	male	NA
FabbianoS_2018__fabbia_F27__bin.38	97.96	0.04	0	19402	56.3292	MAGs	62	NA	9226	stool	NA	Mus musculus	NA	NA	NA	male	NA
FabbianoS_2018__fabbia_F33__bin.7	96.6	0.68	100	34159	54.9577	MAGs	73	NA	9226	stool	NA	Mus musculus	NA	NA	NA	male	NA
FabbianoS_2018__fabbia_F34__bin.28	96.6	0	0	258504	56.9566	MAGs	59	NA	9226	stool	NA	Mus musculus	NA	NA	NA	male	NA
FabbianoS_2018__fabbia_F36__bin.17	96.43	0	0	24970	57.2647	MAGs	47	NA	9226	stool	NA	Mus musculus	NA	NA	NA	male	NA
FabbianoS_2018__fabbia_F40__bin.35	95.07	0	0	97327	55.8776	MAGs	64	NA	9226	stool	NA	Mus musculus	NA	NA	NA	male	NA
FengQ_2015__SID31021__bin.30	97.96	0.68	0	383157	55.6795	MAGs	19	NA	9226	stool	AUT	Homo sapiens	NA	adult	no	female	22.1
FengQ_2015__SID31137__bin.45	97.96	0.68	0	349372	58.4274	MAGs	45	NA	9228	stool	AUT	Homo sapiens	adenoma;fatty_liver	senior	no	male	27.14
FengQ_2015__SID31223__bin.29	96.6	0	0	315467	55.9602	MAGs	29	NA	9224	stool	AUT	Homo sapiens	CRC	adult	no	female	23.31
FengQ_2015__SID31267__bin.42	97.96	0	0	432246	55.3648	MAGs	24	NA	9226	stool	AUT	Homo sapiens	NA	senior	no	male	22.79
FengQ_2015__SID31275__bin.66	96.6	0	0	507914	55.8575	MAGs	26	NA	9226	stool	AUT	Homo sapiens	adenoma;fatty_liver	adult	no	male	30.1
FengQ_2015__SID31276__bin.59	97.96	0	0	505973	56.1593	MAGs	24	NA	9226	stool	AUT	Homo sapiens	CRC;fatty_liver;hypertension	senior	no	male	30.47
FengQ_2015__SID31285__bin.64	97.28	0	0	515052	55.8058	MAGs	24	NA	9226	stool	AUT	Homo sapiens	CRC;fatty_liver;T2D;hypertension	senior	no	male	27.28
FengQ_2015__SID31328__bin.38	97.28	0.68	0	184398	56.1253	MAGs	64	NA	9226	stool	AUT	Homo sapiens	fatty_liver;T2D;hypertension	adult	no	male	30.9
FengQ_2015__SID31360__bin.4	97.96	0	0	369381	55.7755	MAGs	21	NA	9226	stool	AUT	Homo sapiens	hypertension	senior	no	male	29.04
FengQ_2015__SID31416__bin.10	93.88	1.36	33.33	63821	56.4783	MAGs	216	NA	9226	stool	AUT	Homo sapiens	T2D;hypertension	senior	no	male	31.8
FengQ_2015__SID31428__bin.44	97.28	0	0	546469	55.7064	MAGs	19	NA	9226	stool	AUT	Homo sapiens	hypertension	senior	no	female	30
FengQ_2015__SID31431__bin.19	97.96	0	0	354409	55.7689	MAGs	29	NA	9226	stool	AUT	Homo sapiens	adenoma;T2D;hypertension	senior	no	male	27.04
FengQ_2015__SID31452__bin.27	95.24	0	0	399140	56.1124	MAGs	26	NA	9226	stool	AUT	Homo sapiens	NA	senior	no	female	21.7
FengQ_2015__SID31519__bin.41	97.96	0	0	450099	55.7029	MAGs	14	NA	9226	stool	AUT	Homo sapiens	NA	adult	no	male	28.9
FengQ_2015__SID31537__bin.14	97.96	0	0	493544	56.1652	MAGs	20	NA	9226	stool	AUT	Homo sapiens	hypertension	senior	no	female	31
FengQ_2015__SID31685__bin.47	97.96	0	0	345346	56.7764	MAGs	36	NA	9223	stool	AUT	Homo sapiens	CRC;fatty_liver;hypertension	senior	no	male	26.37
FengQ_2015__SID31750__bin.34	96.98	1.25	33.33	168132	55.1079	MAGs	66	NA	9226	stool	AUT	Homo sapiens	fatty_liver	senior	no	male	34.04
FengQ_2015__SID31868__bin.18	93.2	0.34	0	109039	54.9161	MAGs	116	NA	9226	stool	AUT	Homo sapiens	CRC	adult	no	female	24.09
FengQ_2015__SID31872__bin.5	97.96	0	0	352684	55.8443	MAGs	26	NA	9226	stool	AUT	Homo sapiens	CRC;fatty_liver;T2D;hypertension	adult	no	male	30.86
FengQ_2015__SID31873__bin.62	97.96	0	0	597685	54.8888	MAGs	20	NA	9226	stool	AUT	Homo sapiens	CRC;fatty_liver;hypertension	senior	no	male	24.82
FengQ_2015__SID31875__bin.40	95.92	0	0	285303	55.6282	MAGs	35	NA	9226	stool	AUT	Homo sapiens	CRC	adult	no	male	27.76
FengQ_2015__SID31876__bin.53	95.58	0	0	389750	55.6613	MAGs	28	NA	9226	stool	AUT	Homo sapiens	CRC;hypertension	adult	no	female	20.07
FengQ_2015__SID31881__bin.8	97.96	0.68	100	365763	55.9324	MAGs	56	NA	9226	stool	AUT	Homo sapiens	CRC	adult	no	female	30.08
FengQ_2015__SID31884__bin.59	97.96	0	0	538327	55.018	MAGs	25	NA	9226	stool	AUT	Homo sapiens	CRC;hypertension	adult	no	male	27.34
FengQ_2015__SID530041__bin.65	97.96	0	0	665214	55.4041	MAGs	15	NA	9226	stool	AUT	Homo sapiens	adenoma;fatty_liver;hypertension	senior	no	male	21.46
FengQ_2015__SID530050__bin.77	96.6	0	0	122436	55.9982	MAGs	116	NA	9226	stool	AUT	Homo sapiens	hypertension	senior	no	female	29
FengQ_2015__SID530052__bin.6	97.96	0	0	514615	55.827	MAGs	23	NA	9226	stool	AUT	Homo sapiens	fatty_liver	adult	no	male	29.38
FengQ_2015__SID530054__bin.68	97.96	0	0	536180	55.705	MAGs	27	NA	9226	stool	AUT	Homo sapiens	adenoma	adult	no	female	20.52
FengQ_2015__SID530167__bin.38	97.96	0	0	417835	55.29	MAGs	34	NA	9226	stool	AUT	Homo sapiens	hypertension	senior	no	female	30
FengQ_2015__SID530177__bin.36	96.6	0	0	431149	55.4347	MAGs	23	NA	9226	stool	AUT	Homo sapiens	NA	senior	no	female	29
FengQ_2015__SID530215__bin.13	95.24	0	0	132855	59.2744	MAGs	194	NA	9228	stool	AUT	Homo sapiens	fatty_liver;T2D;hypertension	adult	no	male	31.22
FengQ_2015__SID530227__bin.24	90.93	0	0	407974	55.3494	MAGs	19	NA	9226	stool	AUT	Homo sapiens	fatty_liver;hypertension	senior	no	female	22.4
FengQ_2015__SID530258__bin.51	95.24	0	0	239033	56.8235	MAGs	31	NA	9226	stool	AUT	Homo sapiens	NA	adult	no	male	22.03
FengQ_2015__SID530262__bin.60	97.96	0	0	501604	55.1648	MAGs	36	NA	9226	stool	AUT	Homo sapiens	adenoma;hypertension	adult	no	male	29.3
FengQ_2015__SID530297__bin.81	95.41	0.68	0	252261	55.4731	MAGs	47	NA	9226	stool	AUT	Homo sapiens	adenoma;hypertension	senior	no	female	24
FengQ_2015__SID530364__bin.26	97.96	0	0	392898	55.3273	MAGs	28	NA	9226	stool	AUT	Homo sapiens	hypertension	adult	no	male	31.17
FengQ_2015__SID530368__bin.34	97.96	0.68	0	362849	55.7524	MAGs	27	NA	9226	stool	AUT	Homo sapiens	hypertension	senior	no	female	22.8
FengQ_2015__SID530394__bin.75	97.96	0	0	365345	55.5437	MAGs	17	NA	9226	stool	AUT	Homo sapiens	NA	senior	no	female	22.58
FengQ_2015__SID530398__bin.9	97.96	0	0	380949	55.5494	MAGs	35	NA	9226	stool	AUT	Homo sapiens	adenoma	senior	no	male	26.47
FengQ_2015__SID530450__bin.8	97.28	0	0	284509	57.8034	MAGs	40	NA	9228	stool	AUT	Homo sapiens	adenoma	adult	no	male	25.61
FengQ_2015__SID530558__bin.71	97.96	0	0	597891	58.1236	MAGs	22	NA	9228	stool	AUT	Homo sapiens	adenoma;hypertension	adult	no	female	22.8
FengQ_2015__SID530600__bin.90	93.65	0	0	39764	55.168	MAGs	348	NA	9226	stool	AUT	Homo sapiens	adenoma;fatty_liver	senior	no	female	25.2
FengQ_2015__SID530623__bin.21	90.1	1.36	0	23517	54.5393	MAGs	391	NA	9226	stool	AUT	Homo sapiens	adenoma;hypertension	adult	no	male	24.3
FengQ_2015__SID530697__bin.33	97.96	0	0	399161	56.1102	MAGs	22	NA	9226	stool	AUT	Homo sapiens	adenoma;fatty_liver;T2D;hypertension	adult	no	female	30.47
FengQ_2015__SID530743__bin.46	97.96	0	0	501714	56.1162	MAGs	30	NA	9226	stool	AUT	Homo sapiens	adenoma	senior	no	female	22.65
FengQ_2015__SID530840__bin.15	91.5	0	0	112956	54.5965	MAGs	102	NA	9224	stool	AUT	Homo sapiens	adenoma;hypertension	senior	no	female	24.13
FengQ_2015__SID531277__bin.24	95.92	1.36	0	138751	57.2313	MAGs	72	NA	9226	stool	AUT	Homo sapiens	CRC;fatty_liver	adult	no	male	29.07
FengQ_2015__SID531333__bin.20	97.96	0	0	597985	55.048	MAGs	20	NA	9226	stool	AUT	Homo sapiens	CRC;fatty_liver;hypertension	senior	no	male	29.94
FengQ_2015__SID531382__bin.24	92.97	0	0	162581	56.1818	MAGs	106	NA	9226	stool	AUT	Homo sapiens	CRC;hypertension	adult	no	male	29.74
FengQ_2015__SID531414__bin.62	97.28	0.68	0	411618	55.3987	MAGs	26	NA	9226	stool	AUT	Homo sapiens	NA	adult	no	male	23.15
FengQ_2015__SID531416__bin.75	96.43	0	0	373164	55.6659	MAGs	31	NA	9226	stool	AUT	Homo sapiens	CRC;fatty_liver;T2D;hypertension	adult	no	male	33.56
FengQ_2015__SID532749__bin.36	96.6	0	0	440394	56.3019	MAGs	16	NA	9226	stool	AUT	Homo sapiens	fatty_liver;T2D	adult	no	male	27.76
FerrettiP_2018__CA_C10019IS2318FE_t1M15__bin.30	95.92	0	0	90107	55.2177	MAGs	141	NA	9226	stool	ITA	Homo sapiens	healthy	adult	no	NA	18.4
FerrettiP_2018__CA_C10020MS2332FE_t0M15__bin.8	97.96	0	0	264964	56.5465	MAGs	32	NA	9223	stool	ITA	Homo sapiens	healthy	adult	no	NA	19.1
FerrettiP_2018__CA_C10024IS2415FE_t3M15__bin.2	97.96	0.68	0	601729	55.2245	MAGs	20	NA	9226	stool	ITA	Homo sapiens	healthy	newborn	no	NA	NA
FerrettiP_2018__CA_C10042MS2724FE_t0M16__bin.10	97.96	0.68	0	212841	55.7966	MAGs	54	NA	9226	stool	ITA	Homo sapiens	healthy	adult	no	NA	29.4
FerrettiP_2018__CA_C10049MS2850FE_t0M16__bin.7	96.83	1.36	0	98752	59.8925	MAGs	263	NA	9228	stool	ITA	Homo sapiens	healthy	adult	no	NA	17.8
FerrettiP_2018__CA_C10052IS2920FE_t5M16__bin.9	92.69	0	0	111892	57.2445	MAGs	139	NA	9228	stool	ITA	Homo sapiens	healthy	newborn	no	NA	NA
FerrettiP_2018__CA_C10052MS2904FE_t0M16__bin.4	97.96	0.68	0	345392	58.9649	MAGs	35	NA	9228	stool	ITA	Homo sapiens	healthy	adult	no	NA	23.6
GeversD_2014__SKBSTL031__bin.34	97.96	0.68	0	362802	55.7624	MAGs	29	NA	9226	stool	USA	Homo sapiens	NA	adult	no	NA	NA
GopalakrishnanV_2018__SAMEA104335942__bin.15	97.96	1.36	0	36872	53.5338	MAGs	67	NA	9228	stool	USA	Homo sapiens	melanoma;metastases	adult	no	NA	NA
GopalakrishnanV_2018__SAMEA104335946__bin.28	93.14	0.71	0	7873	58.5419	MAGs	252	NA	9224	stool	USA	Homo sapiens	melanoma;metastases	adult	no	NA	NA
GopalakrishnanV_2018__SAMEA104335948__bin.16	97.96	0.68	0	9724	57.1884	MAGs	69	NA	9226	stool	USA	Homo sapiens	melanoma;metastases	adult	no	NA	NA
GurleyBJ_2019__dGTE_treat_3__bin.23	97.96	0	0	164511	54.4444	MAGs	30	NA	9226	stool	NA	Mus musculus	NA	NA	NA	NA	NA
HMP2__C3001C20__bin.13	96.6	1.02	50	8109	61.2899	MAGs	237	NA	9228	stool	USA	Homo sapiens	Crohn''s disease	adult	no	female	NA
HMP2__C3004C11__bin.5	96.26	0	0	22341	54.2277	MAGs	82	NA	9226	stool	USA	Homo sapiens	Ulcerative colitis	adult	no	female	NA
HMP2__C3004C9__bin.4	97.96	0	0	26110	57.8093	MAGs	151	NA	9226	stool	USA	Homo sapiens	Ulcerative colitis	adult	no	female	NA
HMP2__C3005C19__bin.16	97.96	1.02	50	12987	58.5663	MAGs	82	NA	9228	stool	USA	Homo sapiens	Ulcerative colitis	adult	no	female	NA
HMP2__C3008C20__bin.8	94.56	0.68	0	1872	56.0363	MAGs	279	NA	9226	stool	USA	Homo sapiens	Crohn''s disease	adult	no	female	NA
HMP2__C3021C6__bin.26	97.28	0	0	88971	55.1753	MAGs	46	NA	9226	stool	USA	Homo sapiens	Crohn''s disease	adult	no	female	NA
HMP2__C3022C14_MGX__bin.17	90.51	1.4	33.33	12870	56.3947	MAGs	286	NA	9226	stool	USA	Homo sapiens	NA	senior	no	male	NA
HMP2__C3022C15_MGX__bin.3	90.76	1.87	50	5343	58.1883	MAGs	307	NA	9226	stool	USA	Homo sapiens	NA	senior	no	male	NA
HMP2__C3022C18_MGX__bin.8	96.6	2.04	33.33	3111	55.3198	MAGs	168	NA	9226	stool	USA	Homo sapiens	NA	senior	no	male	NA
HMP2__C3022C5__bin.16	93.49	0.68	0	15301	50.5	MAGs	138	NA	9226	stool	USA	Homo sapiens	NA	senior	no	male	NA
HMP2__C3022C9__bin.25	96.18	1.02	0	8777	50.9058	MAGs	186	NA	9226	stool	USA	Homo sapiens	NA	senior	no	male	NA
HMP2__C3027C19_MGX__bin.6	95.46	1.36	0	38286	55.9264	MAGs	195	NA	9226	stool	USA	Homo sapiens	Crohn''s disease	adult	no	female	NA
HMP2__C3027C2__bin.11	92.18	1.7	0	12763	58.6461	MAGs	52	NA	9228	stool	USA	Homo sapiens	Crohn''s disease	adult	no	female	NA
HMP2__C3027C21_MGX__bin.4	93	0.91	0	8739	58.8626	MAGs	225	NA	9226	stool	USA	Homo sapiens	Crohn''s disease	adult	no	female	NA
HMP2__C3029C18__bin.7	95.92	1.02	0	4346	55.8445	MAGs	261	NA	9228	stool	USA	Homo sapiens	ulcerative colitis	adult	no	male	NA
HMP2__C3029C5__bin.7	95.58	0.68	100	9024	58.0895	MAGs	211	NA	9228	stool	USA	Homo sapiens	ulcerative colitis	adult	no	male	NA
HMP2__E5009C19__bin.16	92.02	1.36	0	2461	52.4584	MAGs	338	NA	9224	stool	USA	Homo sapiens	Crohn''s disease	schoolage	no	female	NA
HMP2__E5009C2__bin.6	95.24	0	0	89473	56.5456	MAGs	69	NA	9224	stool	USA	Homo sapiens	Crohn''s disease	NA	no	female	NA
HMP2__H4008C5__bin.18	97.96	2.04	100	19282	55.8863	MAGs	89	NA	9224	stool	USA	Homo sapiens	NA	NA	no	female	NA
HMP2__H4008C7__bin.5	96.6	0.68	0	38326	58.6443	MAGs	64	NA	9224	stool	USA	Homo sapiens	NA	NA	no	female	NA
HMP2__H4009C7__bin.2	94.9	0	0	2820	59.5035	MAGs	162	NA	9228	stool	USA	Homo sapiens	NA	NA	no	female	NA
HMP2__H4020C10__bin.3	96.6	0.68	0	8931	60.4748	MAGs	67	NA	9226	stool	USA	Homo sapiens	Crohn''s disease	schoolage	no	male	NA
HMP2__H4020C12__bin.10	93.31	1.02	50	4856	52.5535	MAGs	267	NA	9226	stool	USA	Homo sapiens	Crohn''s disease	schoolage	no	male	NA
HMP2__H4023C14__bin.11	94.88	1.02	100	4043	57.1853	MAGs	238	NA	9226	stool	USA	Homo sapiens	NA	NA	no	male	NA
HMP2__H4023C18_MGX__bin.15	95.92	1.36	50	4000	59.35	MAGs	166	NA	9226	stool	USA	Homo sapiens	NA	schoolage	no	male	NA
HMP2__H4023C9__bin.27	95.92	0	0	19013	57.3713	MAGs	83	NA	9226	stool	USA	Homo sapiens	NA	NA	no	male	NA
HMP2__H4024C3__bin.6	95.92	0	0	23694	55.0646	MAGs	131	NA	9226	stool	USA	Homo sapiens	NA	child	no	male	NA
HMP2__H4024C5__bin.5	95.69	0.34	0	8007	52.9037	MAGs	145	NA	9226	stool	USA	Homo sapiens	NA	NA	no	male	NA
HMP2__H4024C8__bin.14	94.02	0.07	50	7195	59.3746	MAGs	381	NA	9226	stool	USA	Homo sapiens	NA	child	no	male	NA
HMP2__H4024C9__bin.11	96.6	0.68	100	13886	57.6552	MAGs	83	NA	9226	stool	USA	Homo sapiens	NA	child	no	male	NA
HMP2__H4030C18_MGX__bin.17	97.96	0.68	0	65866	56.6802	MAGs	45	NA	9226	stool	USA	Homo sapiens	Crohn''s disease	schoolage	no	male	NA
HMP2__H4030C2__bin.5	94.14	0.34	0	6921	59.1244	MAGs	266	NA	9226	stool	USA	Homo sapiens	Crohn''s disease	schoolage	no	male	NA
HMP2__H4039C10__bin.8	97.96	0	0	45740	56.8233	MAGs	30	NA	9226	stool	USA	Homo sapiens	Crohn''s disease	schoolage	no	female	NA
HMP2__M2041C4__bin.9	97.96	0	0	114346	51.4237	MAGs	40	NA	9226	stool	USA	Homo sapiens	NA	NA	no	male	NA
HMP2__M2060C18__bin.5	93.4	0.34	0	3670	58.3379	MAGs	269	NA	9226	stool	USA	Homo sapiens	NA	NA	no	female	NA
HMP2__M2060C8__bin.14	97.96	0.34	0	21925	56.3193	MAGs	116	NA	9226	stool	USA	Homo sapiens	NA	NA	no	female	NA
HMP2__M2061C21__bin.1	95.58	0.23	0	41279	51.9901	MAGs	222	NA	9224	stool	USA	Homo sapiens	NA	adult	no	male	NA
HMP2__M2061C5__bin.15	94.95	0	0	10339	58.4583	MAGs	281	NA	9224	stool	USA	Homo sapiens	NA	NA	no	male	NA
HMP2__M2061C6__bin.21	96.6	0	0	21871	53.4132	MAGs	158	NA	9224	stool	USA	Homo sapiens	NA	adult	no	male	NA
HMP2__M2064C13__bin.22	96.43	0	0	39920	58.6974	MAGs	51	NA	9228	stool	USA	Homo sapiens	Ulcerative colitis	senior	no	male	NA
HMP2__M2064C4__bin.16	96.94	0.68	0	16174	60.1892	MAGs	179	NA	9228	stool	USA	Homo sapiens	ulcerative colitis	senior	no	male	NA
HMP2__M2068C22_MGX__bin.9	96.2	1.25	50	3856	59.1805	MAGs	316	NA	9228	stool	USA	Homo sapiens	Crohn''s disease	adult	no	female	NA
HMP2__M2072C5__bin.20	95.78	0.68	0	12581	58.1194	MAGs	136	NA	9226	stool	USA	Homo sapiens	NA	NA	no	male	NA
HMP2__P6016C3__bin.18	95.24	0	0	9892	57.8953	MAGs	83	NA	9224	stool	USA	Homo sapiens	Crohn''s disease	schoolage	no	male	NA
HMP2__P6017C12__bin.5	97.96	0	0	50947	58.1349	MAGs	63	NA	9226	stool	USA	Homo sapiens	NA	NA	no	male	NA
HMP_2012__SRS011134__bin.41	95.92	2.44	20	64860	52.7706	MAGs	272	NA	9226	stool	USA	Homo sapiens	healthy	adult	no	male	NA
HMP_2012__SRS011239__bin.16	97.96	0.68	0	130766	57.0454	MAGs	80	NA	9224	stool	USA	Homo sapiens	healthy	adult	no	female	NA
HMP_2012__SRS011586__bin.4	95.35	2.04	0	67027	56.2042	MAGs	240	NA	9228	stool	USA	Homo sapiens	healthy	adult	no	female	NA
HMP_2012__SRS013687__bin.27	97.96	0	0	219186	55.7412	MAGs	41	NA	9226	stool	USA	Homo sapiens	healthy	adult	no	male	NA
HMP_2012__SRS014979__bin.40	95.52	0	0	459305	55.2552	MAGs	32	NA	9226	stool	USA	Homo sapiens	healthy	adult	no	female	NA
HMP_2012__SRS015133__bin.51	96.6	0.68	0	381096	55.6303	MAGs	31	NA	9226	stool	USA	Homo sapiens	healthy	adult	no	female	NA
HMP_2012__SRS015663__bin.51	97.28	0	0	248334	55.6746	MAGs	29	NA	9226	stool	USA	Homo sapiens	healthy	adult	no	male	NA
HMP_2012__SRS015854__bin.37	95.69	0.68	100	61712	50.9496	MAGs	207	NA	9226	stool	USA	Homo sapiens	healthy	adult	no	male	NA
HMP_2012__SRS016018__bin.21	97.96	0	0	166596	55.3429	MAGs	55	NA	9226	stool	USA	Homo sapiens	healthy	adult	no	male	NA
HMP_2012__SRS017103__bin.37	95.92	0	0	111330	56.1996	MAGs	72	NA	9226	stool	USA	Homo sapiens	healthy	adult	no	male	NA
HMP_2012__SRS017521__bin.34	97.28	0.68	0	97988	57.0805	MAGs	143	NA	9226	stool	USA	Homo sapiens	healthy	adult	no	female	NA
HMP_2012__SRS018656__bin.25	97.96	0.68	100	147776	57.686	MAGs	106	NA	9223	stool	USA	Homo sapiens	healthy	adult	no	female	NA
HMP_2012__SRS019601__bin.30	91.84	0.68	0	152548	55.6251	MAGs	99	NA	9226	stool	USA	Homo sapiens	healthy	adult	no	female	NA
HMP_2012__SRS019787__bin.13	93.99	0	0	91098	52.9836	MAGs	153	NA	9226	stool	USA	Homo sapiens	healthy	adult	no	male	NA
HMP_2012__SRS019968__bin.10	95.77	2.04	33.33	61121	50.7632	MAGs	286	NA	9226	stool	USA	Homo sapiens	healthy	adult	no	female	NA
HMP_2012__SRS020328__bin.5	97.96	0	0	528726	55.7858	MAGs	31	NA	9226	stool	USA	Homo sapiens	healthy	adult	no	female	NA
HMP_2012__SRS020869__bin.18	97.06	1.59	33.33	82624	55.5117	MAGs	177	NA	9226	stool	USA	Homo sapiens	healthy	adult	no	male	NA
HMP_2012__SRS021948__bin.41	97.96	0	0	261029	56.1516	MAGs	92	NA	9226	stool	USA	Homo sapiens	healthy	adult	no	female	NA
HMP_2012__SRS022713__bin.17	97.28	0	0	443682	55.6103	MAGs	21	NA	9226	stool	USA	Homo sapiens	healthy	adult	no	female	NA
HMP_2012__SRS024075__bin.10	97.96	0	0	472629	55.8296	MAGs	27	NA	9226	stool	USA	Homo sapiens	healthy	adult	no	male	NA
HMP_2012__SRS048870__bin.7	97.28	0.68	0	130185	58.3669	MAGs	163	NA	9228	stool	USA	Homo sapiens	healthy	adult	no	female	NA
HMP_2012__SRS050752__bin.10	97.96	0	0	160640	56.5438	MAGs	57	NA	9226	stool	USA	Homo sapiens	healthy	adult	no	female	NA
HMP_2012__SRS051882__bin.11	95.15	3.4	60	73441	57.2895	MAGs	245	NA	9224	stool	USA	Homo sapiens	healthy	adult	no	female	NA
HMP_2012__SRS053214__bin.2	97.96	0	0	284153	55.4691	MAGs	29	NA	9226	stool	USA	Homo sapiens	healthy	adult	no	female	NA
HMP_2012__SRS062427__bin.12	94.39	0.68	100	182679	55.7628	MAGs	99	NA	9226	stool	USA	Homo sapiens	healthy	adult	no	male	NA
HMP_2012__SRS063985__bin.41	97.96	0.68	0	149946	55.5373	MAGs	80	NA	9226	stool	USA	Homo sapiens	healthy	adult	no	female	NA
HMP_2012__SRS064276__bin.62	97.28	0	0	824488	57.6487	MAGs	21	NA	9228	stool	USA	Homo sapiens	healthy	adult	no	female	NA
HMP_2012__SRS065504__bin.52	92.8	0.68	0	65311	52.936	MAGs	240	NA	9226	stool	USA	Homo sapiens	healthy	adult	no	female	NA
HMP_2012__SRS077730__bin.11	92.18	2.04	33.33	86835	55.6354	MAGs	198	NA	9226	stool	USA	Homo sapiens	healthy	adult	no	female	NA
HanniganGD_2017__MG100130__bin.2	97.96	0.68	0	132309	56.1262	MAGs	162	NA	9226	stool	USA	Homo sapiens	CRC	adult	no	NA	NA
HanniganGD_2017__MG100133__bin.11	96.6	0.68	0	86273	56.3398	MAGs	173	NA	9228	stool	USA	Homo sapiens	CRC	adult	no	NA	NA
HanniganGD_2017__MG100144__bin.4	97.96	0	0	161182	53.9682	MAGs	75	NA	9226	stool	USA	Homo sapiens	CRC	adult	no	NA	NA
HanniganGD_2017__MG100150__bin.2	97.28	0	0	145922	58.7883	MAGs	81	NA	9228	stool	CAN	Homo sapiens	CRC	adult	no	NA	NA
HanniganGD_2017__MG100153__bin.3	95.92	1.02	0	89411	58.1315	MAGs	164	NA	9228	stool	CAN	Homo sapiens	healthy	adult	no	NA	NA
HanniganGD_2017__MG100164__bin.2	97.82	0.68	0	89144	56.6252	MAGs	120	NA	9226	stool	USA	Homo sapiens	healthy	adult	no	NA	NA
HanniganGD_2017__MG100166__bin.7	97.96	0	0	79075	55.9001	MAGs	193	NA	9226	stool	USA	Homo sapiens	healthy	adult	no	NA	NA
HanniganGD_2017__MG100174__bin.2	95.92	0	0	212410	56.495	MAGs	65	NA	9226	stool	USA	Homo sapiens	healthy	adult	no	NA	NA
HanniganGD_2017__MG100195__bin.4	97.28	0	0	69754	57.2283	MAGs	235	NA	9226	stool	CAN	Homo sapiens	adenoma	adult	no	NA	NA
HanniganGD_2017__MG100198__bin.2	95.92	0.34	0	94137	59.816	MAGs	199	NA	9228	stool	CAN	Homo sapiens	adenoma	adult	no	NA	NA
HanniganGD_2017__MG100202__bin.1	97.96	1.36	0	53345	56.8076	MAGs	213	NA	9226	stool	CAN	Homo sapiens	adenoma	adult	no	NA	NA
HanniganGD_2017__MG100204__bin.5	97.11	1.36	0	54833	55.1693	MAGs	225	NA	9226	stool	CAN	Homo sapiens	adenoma	adult	no	NA	NA
HanniganGD_2017__MG100205__bin.6	97.96	1.7	0	94231	57.6031	MAGs	169	NA	9228	stool	CAN	Homo sapiens	adenoma	adult	no	NA	NA
HansenLBS_2018__SID5414-1__bin.26	94.22	0.68	0	6778	64.8716	MAGs	245	NA	9224	stool	DNK	Homo sapiens	healthy	adult	no	male	32.6678
HansenLBS_2018__SID5420-1__bin.51	97.96	0	0	4151	52.132	MAGs	34	NA	9226	stool	DNK	Homo sapiens	healthy	adult	no	male	30.0174
HansenLBS_2018__SID5421-4__bin.21	93.88	1.84	25	2525	56.8713	MAGs	301	NA	9226	stool	DNK	Homo sapiens	healthy	adult	no	male	30.6157
HansenLBS_2018__SID5423-1__bin.25	96.26	0	0	69216	54.2808	MAGs	44	NA	9226	stool	DNK	Homo sapiens	healthy	adult	no	male	25.9414
HansenLBS_2018__SID5423-2__bin.31	97.28	0	0	1713	59.7782	MAGs	213	NA	9226	stool	DNK	Homo sapiens	healthy	adult	no	male	26.0494
HansenLBS_2018__SID5428-2__bin.6	96.26	0.68	0	73389	55.8367	MAGs	25	NA	9226	stool	DNK	Homo sapiens	healthy	adult	no	female	26.0593
HansenLBS_2018__SID5429-2__bin.21	97.96	0	0	22150	55.1061	MAGs	39	NA	9226	stool	DNK	Homo sapiens	healthy	adult	no	female	30.3858
HansenLBS_2018__SID5438-3__bin.42	97.28	0	0	175175	57.4894	MAGs	31	NA	9226	stool	DNK	Homo sapiens	healthy	adult	no	female	32.2701
HansenLBS_2018__SID5440-2__bin.42	97.44	0	0	83812	55.2677	MAGs	48	NA	9226	stool	DNK	Homo sapiens	healthy	adult	no	male	27.8002
HansenLBS_2018__SID5441-3__bin.9	97.62	0.85	0	3527	57.5843	MAGs	103	NA	9226	stool	DNK	Homo sapiens	healthy	adult	no	female	30.1947
HansenLBS_2018__SID5449-3__bin.32	97.28	0.68	0	40210	52.9794	MAGs	31	NA	9226	stool	DNK	Homo sapiens	healthy	adult	no	female	26.5087
HansenLBS_2018__SID5450-3__bin.31	97.92	0	0	63348	55.3672	MAGs	43	NA	9226	stool	DNK	Homo sapiens	healthy	adult	no	female	35.7472
HansenLBS_2018__SID5450-4__bin.59	96.6	0	0	27531	57.4879	MAGs	30	NA	9226	stool	DNK	Homo sapiens	healthy	adult	no	female	36.4105
HansenLBS_2018__SID5451-4__bin.82	94.78	1.02	50	4096	61.9385	MAGs	394	NA	9228	stool	DNK	Homo sapiens	healthy	adult	no	female	21.3905
HansenLBS_2018__SID5452-1__bin.30	97.28	0	0	9606	58.2553	MAGs	43	NA	9226	stool	DNK	Homo sapiens	healthy	adult	no	male	25.5199
HansenLBS_2018__SID5454-2__bin.11	96.6	0	0	112091	55.5165	MAGs	27	NA	9226	stool	DNK	Homo sapiens	healthy	adult	no	female	31.191
HansenLBS_2018__SID5457-2__bin.29	97.96	1.36	0	10872	60.5408	MAGs	47	NA	9228	stool	DNK	Homo sapiens	healthy	adult	no	female	25.622
HansenLBS_2018__SID5458-3__bin.89	97.96	0	0	148063	55.602	MAGs	23	NA	9226	stool	DNK	Homo sapiens	healthy	adult	no	female	26.5347
HansenLBS_2018__SID5462-3__bin.100	97.96	0	0	88493	54.4133	MAGs	28	NA	9226	stool	DNK	Homo sapiens	healthy	adult	no	female	26.8344
HansenLBS_2018__SID5463-1__bin.61	94.56	0	0	2242	58.3854	MAGs	57	NA	9226	stool	DNK	Homo sapiens	healthy	adult	no	female	27.2952
HansenLBS_2018__SID5465-1__bin.3	95.01	1.02	0	13379	55.2508	MAGs	207	NA	9226	stool	DNK	Homo sapiens	healthy	adult	no	female	34.4017
HansenLBS_2018__SID5466-2__bin.54	96.12	0.91	0	2910	47.8007	MAGs	271	NA	9226	stool	DNK	Homo sapiens	healthy	adult	no	male	28.7803
HansenLBS_2018__SID5466-4__bin.7	97.28	0	0	20009	55.0702	MAGs	59	NA	9226	stool	DNK	Homo sapiens	healthy	adult	no	male	29.2823
HansenLBS_2018__SID5467-2__bin.34	92.86	0.68	0	32094	57.5279	MAGs	31	NA	9228	stool	DNK	Homo sapiens	healthy	adult	no	female	25.6219
HansenLBS_2018__SID5468-1__bin.26	96.6	0	0	5603	56.6839	MAGs	181	NA	9226	stool	DNK	Homo sapiens	healthy	adult	no	male	33.8272
HansenLBS_2018__SID5477-3__bin.31	97.96	0	0	28524	55.1571	MAGs	30	NA	9226	stool	DNK	Homo sapiens	healthy	adult	no	female	25.302
HansenLBS_2018__SID5478-1__bin.51	96.6	0.23	0	89068	53.5254	MAGs	106	NA	9226	stool	DNK	Homo sapiens	healthy	adult	no	female	27.2399
HeQ_2017__RSZAXPI003078-111__bin.11	95.24	0.68	0	594532	57.8672	MAGs	24	NA	9228	stool	CHN	Homo sapiens	NA	adult	no	NA	NA
HeQ_2017__RSZAXPI003079-113__bin.23	97.96	0.68	0	364755	58.2213	MAGs	42	NA	9228	stool	CHN	Homo sapiens	NA	adult	no	NA	NA
HeQ_2017__RSZAXPI003098-132__bin.10	90.48	0.68	0	364782	58.217	MAGs	36	NA	9228	stool	CHN	Homo sapiens	NA	adult	no	NA	NA
HeQ_2017__RSZAXPI003099-133__bin.39	97.96	0.68	0	353450	57.5029	MAGs	39	NA	9228	stool	CHN	Homo sapiens	NA	adult	no	NA	NA
HeQ_2017__RSZAXPI003106-145__bin.26	97.96	0	0	552259	58.2457	MAGs	21	NA	9228	stool	CHN	Homo sapiens	NA	adult	no	NA	NA
HeQ_2017__SZAXPI029565-77__bin.23	97.96	0	0	354237	55.8138	MAGs	37	NA	9226	stool	CHN	Homo sapiens	NA	adult	no	NA	NA
HeQ_2017__SZAXPI029566-78__bin.53	97.96	0	0	664382	55.4913	MAGs	23	NA	9226	stool	CHN	Homo sapiens	NA	adult	no	NA	NA
HeQ_2017__SZAXPI029571-86__bin.14	97.96	0	0	352670	55.8338	MAGs	19	NA	9226	stool	CHN	Homo sapiens	NA	adult	no	NA	NA
HughesER_2017__SAMEA4376708__bin.30	97.28	0.68	0	9518	56.8817	MAGs	171	NA	9226	caecum	NA	Mus musculus	NA	NA	NA	NA	NA
HughesER_2017__SAMEA4376711__bin.7	97.96	0.68	0	41387	54.0943	MAGs	61	NA	9226	caecum	NA	Mus musculus	NA	NA	NA	NA	NA
HughesER_2017__SAMEA4376712__bin.14	97.96	0.68	0	256710	54.2799	MAGs	33	NA	9226	caecum	NA	Mus musculus	NA	NA	NA	NA	NA
IjazUZ_2017__S140_a_WGS__bin.12	92.52	0.68	100	158594	58.4366	MAGs	84	NA	9228	stool	GBR	Homo sapiens	healthy	schoolage	no	NA	NA
IjazUZ_2017__S32_a_WGS__bin.5	96.94	0.34	0	151832	58.7834	MAGs	111	NA	9228	stool	GBR	Homo sapiens	IBD	child	no	NA	NA
IjazUZ_2017__S43_a_WGS__bin.5	97.96	0.68	0	113497	54.8755	MAGs	100	NA	9226	stool	GBR	Homo sapiens	healthy	adult	no	female	NA
IlottNE_2016__dna_stool-Hh-R1__bin.119	95.97	0.17	0	6429	57.4739	MAGs	123	NA	9225	stool	NA	Mus musculus	NA	NA	NA	NA	NA
IlottNE_2016__dna_stool-HhaIL10R-R1__bin.89	97.05	0.68	0	67816	55.3586	MAGs	28	NA	9225	stool	NA	Mus musculus	NA	NA	NA	NA	NA
IlottNE_2016__dna_stool-aIL10R-R1__bin.170	93.99	0	0	73625	54.8985	MAGs	87	NA	9225	stool	NA	Mus musculus	NA	NA	NA	NA	NA
JieZ_2017__SAMEA104142077__bin.7	96.26	0.68	0	17200	59.2616	MAGs	143	NA	9228	stool	CHN	Homo sapiens	healthy	adult	no	female	25.39
JieZ_2017__SAMEA104142153__bin.10	97.96	0.68	0	9492	53.9507	MAGs	50	NA	9226	stool	CHN	Homo sapiens	healthy	adult	no	female	20.96
JieZ_2017__SAMEA104142155__bin.80	97.96	0.68	0	57394	57.9224	MAGs	42	NA	9228	stool	CHN	Homo sapiens	ACVD	adult	no	female	27.365
JieZ_2017__SAMEA104142189__bin.6	90.14	0.68	0	276273	56.4101	MAGs	33	NA	9228	stool	CHN	Homo sapiens	ACVD	senior	no	female	22.827
JieZ_2017__SAMEA104142215__bin.18	90.82	0	0	24998	60.4048	MAGs	34	NA	9228	stool	CHN	Homo sapiens	healthy	adult	no	female	24.97
JieZ_2017__SAMEA104142230__bin.67	97.96	0	0	91900	53.8161	MAGs	45	NA	9226	stool	CHN	Homo sapiens	healthy	senior	no	female	28.76
JieZ_2017__SAMEA104142245__bin.30	97.96	0	0	89258	54.5878	MAGs	29	NA	9226	stool	CHN	Homo sapiens	ACVD	senior	no	male	24.44
JieZ_2017__SAMEA104142249__bin.43	97.96	0.68	100	48370	56.5516	MAGs	58	NA	9226	stool	CHN	Homo sapiens	ACVD	adult	no	male	29
JieZ_2017__SAMEA104142250__bin.17	97.28	0.68	0	23143	54.846	MAGs	82	NA	9226	stool	CHN	Homo sapiens	ACVD	adult	no	male	23.67
JieZ_2017__SAMEA104142258__bin.13	97.14	0	0	49234	56.0507	MAGs	35	NA	9226	stool	CHN	Homo sapiens	ACVD	adult	no	male	24.3
JieZ_2017__SAMEA104142261__bin.29	97.96	0	0	93210	54.6594	MAGs	39	NA	9226	stool	CHN	Homo sapiens	ACVD	adult	no	male	23.88
JieZ_2017__SAMEA104142275__bin.1	94.9	0	0	54472	56.719	MAGs	42	NA	9226	stool	CHN	Homo sapiens	ACVD	senior	no	female	20
JieZ_2017__SAMEA104142281__bin.15	92.18	1.36	0	20129	60.3954	MAGs	145	NA	9228	stool	CHN	Homo sapiens	ACVD	adult	no	male	21.01
JieZ_2017__SAMEA104142288__bin.28	95.53	0	0	13313	53.8046	MAGs	157	NA	9226	stool	CHN	Homo sapiens	ACVD	senior	no	female	24.03
JieZ_2017__SAMEA104142303__bin.24	95.92	0.68	0	98309	55.941	MAGs	25	NA	9226	stool	CHN	Homo sapiens	ACVD	senior	no	male	30.11
JieZ_2017__SAMEA104142305__bin.99	97.96	1.36	0	90463	59.432	MAGs	39	NA	9228	stool	CHN	Homo sapiens	ACVD	senior	no	male	19.03
JieZ_2017__SAMEA104142318__bin.14	97.96	0	0	221422	56.0238	MAGs	33	NA	9226	stool	CHN	Homo sapiens	ACVD	senior	no	male	21.14
JieZ_2017__SAMEA104142319__bin.3	97.96	0	0	160928	54.8997	MAGs	30	NA	9226	stool	CHN	Homo sapiens	ACVD	adult	no	male	26.57
JieZ_2017__SAMEA104142333__bin.31	95.24	0.71	0	54682	57.8124	MAGs	152	NA	9226	stool	CHN	Homo sapiens	healthy	adult	no	male	23.43
JieZ_2017__SAMEA104142351__bin.39	95.58	0.68	0	16006	60.065	MAGs	196	NA	9228	stool	CHN	Homo sapiens	healthy	adult	no	female	26.67
JieZ_2017__SAMEA104142397__bin.15	97.96	0	0	61493	56.1983	MAGs	90	NA	9226	stool	CHN	Homo sapiens	healthy	adult	no	female	22.5896
JieZ_2017__SAMEA104142398__bin.24	95.24	0	0	36583	56.7039	MAGs	77	NA	9226	stool	CHN	Homo sapiens	healthy	adult	no	male	27.6817
JieZ_2017__SAMEA104142421__bin.11	96.6	0	0	15304	54.0774	MAGs	52	NA	9226	stool	CHN	Homo sapiens	ACVD	adult	no	male	NA
JovelJ_2016__IL10-LF.shotgun__bin.8	95.92	0	0	14964	60.3448	MAGs	146	NA	9226	NA	NA	NA	NA	NA	NA	NA	NA
KarlssonFH_2013__S118__bin.33	97.96	0	0	491283	55.9952	MAGs	30	NA	9226	stool	SWE	Homo sapiens	NA	senior	no	female	NA
KarlssonFH_2013__S126__bin.2	96.26	0	0	353571	55.3003	MAGs	49	NA	9226	stool	DEU	Homo sapiens	NA	senior	no	female	NA
KarlssonFH_2013__S144__bin.15	96.12	1.02	0	67197	58.5249	MAGs	207	NA	9227	stool	SWE	Homo sapiens	IGT	senior	no	female	NA
KarlssonFH_2013__S155__bin.30	97.96	0	0	95171	55.7838	MAGs	120	NA	9226	stool	FRA	Homo sapiens	NA	senior	no	female	NA
KarlssonFH_2013__S186__bin.42	95.92	0	0	305237	56.2894	MAGs	42	NA	9226	stool	SWE	Homo sapiens	IGT	senior	no	female	NA
KarlssonFH_2013__S187__bin.46	97.96	0.68	0	384300	55.668	MAGs	33	NA	9226	stool	SWE	Homo sapiens	NA	senior	no	female	NA
KarlssonFH_2013__S193__bin.9	97.28	0	0	255229	56.2491	MAGs	53	NA	9223	stool	SWE	Homo sapiens	NA	senior	no	female	NA
KarlssonFH_2013__S195__bin.26	97.96	0.68	0	394704	55.5594	MAGs	47	NA	9226	stool	SWE	Homo sapiens	NA	senior	no	female	NA
KarlssonFH_2013__S205__bin.21	97.28	0	0	248952	55.7043	MAGs	37	NA	9226	stool	SWE	Homo sapiens	T2D	senior	no	female	NA
KarlssonFH_2013__S225__bin.7	95.99	0.68	0	93175	54.5007	MAGs	164	NA	9226	stool	SWE	Homo sapiens	NA	senior	no	female	NA
KarlssonFH_2013__S243__bin.25	97.96	0	0	377002	55.5209	MAGs	50	NA	9226	stool	SWE	Homo sapiens	IGT	senior	no	female	NA
KarlssonFH_2013__S248__bin.5	95.01	1.36	0	88940	52.2555	MAGs	264	NA	9226	stool	SWE	Homo sapiens	T2D	senior	no	female	NA
KarlssonFH_2013__S263__bin.19	97.28	0	0	452756	56.1201	MAGs	23	NA	9226	stool	SWE	Homo sapiens	T2D	senior	no	female	NA
KarlssonFH_2013__S264__bin.2	94.05	0.72	0	79894	55.1618	MAGs	212	NA	9226	stool	SWE	Homo sapiens	NA	senior	no	female	NA
KarlssonFH_2013__S288__bin.25	92.52	0.68	0	403685	55.4925	MAGs	22	NA	9226	stool	SWE	Homo sapiens	NA	senior	no	female	NA
KarlssonFH_2013__S347__bin.22	96.6	0.68	100	377680	55.6749	MAGs	40	NA	9226	stool	SWE	Homo sapiens	IGT	senior	no	female	NA
KarlssonFH_2013__S350__bin.35	97.96	0.68	0	370221	55.6854	MAGs	34	NA	9226	stool	SWE	Homo sapiens	IGT	senior	no	female	NA
KarlssonFH_2013__S365__bin.1	97.96	0	0	413108	55.5709	MAGs	27	NA	9226	stool	SWE	Homo sapiens	NA	senior	no	female	NA
KarlssonFH_2013__S389__bin.18	92.92	0.17	0	46640	58.9944	MAGs	307	NA	9228	stool	SWE	Homo sapiens	T2D	senior	no	female	NA
KarlssonFH_2013__S397__bin.3	94.1	1.36	0	99462	57.3264	MAGs	173	NA	9224	stool	SWE	Homo sapiens	IGT	senior	no	female	NA
KarlssonFH_2013__S424__bin.33	97.96	0	0	469357	56.2697	MAGs	17	NA	9226	stool	SWE	Homo sapiens	NA	senior	no	female	NA
KarlssonFH_2013__S434__bin.29	93.88	0.48	50	246386	54.6151	MAGs	61	NA	9226	stool	SWE	Homo sapiens	T2D	senior	no	female	NA
KarlssonFH_2013__S436__bin.26	97.96	0	0	493862	56.1714	MAGs	18	NA	9226	stool	SWE	Homo sapiens	T2D	senior	no	female	NA
KarlssonFH_2013__S439__bin.23	97.96	0	0	237397	57.9043	MAGs	35	NA	9224	stool	SWE	Homo sapiens	T2D	senior	no	female	NA
KarlssonFH_2013__S458__bin.38	97.96	0.68	0	64781	55.1581	MAGs	185	NA	9226	stool	SWE	Homo sapiens	T2D	senior	no	female	NA
KarlssonFH_2013__S462__bin.58	97.28	0	0	303555	54.4784	MAGs	72	NA	9226	stool	SWE	Homo sapiens	T2D	senior	no	female	NA
KarlssonFH_2013__S463__bin.40	94.39	0.91	50	114663	56.182	MAGs	107	NA	9226	stool	SWE	Homo sapiens	NA	senior	no	female	NA
KarlssonFH_2013__S476__bin.10	96.26	0.91	50	80593	53.5431	MAGs	202	NA	9226	stool	SWE	Homo sapiens	T2D	senior	no	female	NA
KarlssonFH_2013__S478__bin.15	95.24	0.34	100	91173	59.9059	MAGs	260	NA	9228	stool	SWE	Homo sapiens	T2D	senior	no	female	NA
KarlssonFH_2013__S488__bin.71	97.96	0	0	400524	55.2122	MAGs	23	NA	9226	stool	SWE	Homo sapiens	IGT	senior	no	female	NA
KarlssonFH_2013__S495__bin.63	97.96	0.68	0	350411	58.1269	MAGs	28	NA	9228	stool	EST	Homo sapiens	T2D	senior	no	female	NA
KarlssonFH_2013__S497__bin.57	95.24	0	0	503138	54.9633	MAGs	22	NA	9226	stool	SWE	Homo sapiens	T2D	senior	no	female	NA
KarlssonFH_2013__S517__bin.29	95.92	0	0	119406	56.874	MAGs	107	NA	9226	stool	SWE	Homo sapiens	T2D	senior	no	female	NA
KarlssonFH_2013__S524__bin.21	97.96	0.68	0	280087	57.5253	MAGs	47	NA	9224	stool	SWE	Homo sapiens	T2D	senior	no	female	NA
KarlssonFH_2013__S53__bin.29	96.6	0	0	319261	55.8396	MAGs	32	NA	9226	stool	SWE	Homo sapiens	NA	senior	no	female	NA
KarlssonFH_2013__S543__bin.16	96.6	0.68	100	160075	57.33	MAGs	132	NA	9226	stool	SWE	Homo sapiens	T2D	senior	no	female	NA
KarlssonFH_2013__S552__bin.36	96.6	0	0	114344	57.7949	MAGs	78	NA	9226	stool	SWE	Homo sapiens	T2D	senior	no	female	NA
KarlssonFH_2013__S558__bin.41	96.26	0	0	364651	55.8567	MAGs	60	NA	9226	stool	SWE	Homo sapiens	IGT	senior	no	female	NA
KarlssonFH_2013__S561__bin.25	97.96	0	0	351127	56.0153	MAGs	25	NA	9226	stool	SWE	Homo sapiens	T2D	senior	no	female	NA
KarlssonFH_2013__S577__bin.23	97.96	0	0	309534	55.633	MAGs	33	NA	9226	stool	SWE	Homo sapiens	T2D	senior	no	female	NA
KarlssonFH_2013__S58__bin.37	93.54	0.23	0	95782	55.9249	MAGs	166	NA	9226	stool	ISL	Homo sapiens	NA	senior	no	female	NA
KarlssonFH_2013__S60__bin.43	97.96	0.17	0	366190	55.7833	MAGs	38	NA	9226	stool	SWE	Homo sapiens	IGT	senior	no	female	NA
KarlssonFH_2013__S604__bin.8	97.28	0	0	341543	55.9364	MAGs	39	NA	9226	stool	SVK	Homo sapiens	T2D	senior	no	female	NA
KarlssonFH_2013__S640__bin.24	97.96	0	0	217865	57.0381	MAGs	52	NA	9226	stool	SWE	Homo sapiens	IGT	senior	no	female	NA
KarlssonFH_2013__S77__bin.5	92.52	0	0	178840	57.1662	MAGs	56	NA	9226	stool	SWE	Homo sapiens	NA	senior	no	female	NA
KarlssonFH_2013__S92__bin.21	95.24	0.34	100	70357	55.5993	MAGs	234	NA	9226	stool	SWE	Homo sapiens	NA	senior	no	female	NA
KieserS_2018__DY.411.D01__bin.1	97.96	0.68	0	17490	59.4225	MAGs	73	NA	9226	stool	BGD	Homo sapiens	healthy	child	no	NA	NA
KimMS_2018__SAMEA104188580__bin.21	97.96	0	0	64058	56.8563	MAGs	38	NA	9225	stool	NA	Mus musculus	NA	NA	NA	male	NA
KimMS_2018__SAMEA104188581__bin.47	94.56	2.38	50	3446	57.9803	MAGs	305	NA	9225	stool	NA	Mus musculus	NA	NA	NA	male	NA
KimMS_2018__SAMEA104188585__bin.51	90.48	3.29	16.67	2832	55.4025	MAGs	340	NA	9225	stool	NA	Mus musculus	NA	NA	NA	male	NA
KimMS_2018__SAMEA104188587__bin.47	93.88	0	0	39735	56.7761	MAGs	39	NA	9225	stool	NA	Mus musculus	NA	NA	NA	male	NA
KorpelaK_2016__K_10-22-0-0_13s000042-1-1_lane2__bin.9	95.92	0.68	0	25976	57.2144	MAGs	103	NA	9226	stool	FIN	Homo sapiens	NA	child	no	NA	NA
KorpelaK_2016__K_10-22-0-0_13s000042-1-1_lane3__bin.1	94.56	0.68	0	4674	52.6316	MAGs	102	NA	9226	stool	FIN	Homo sapiens	NA	child	no	NA	NA
KorpelaK_2016__K_10-22-0-0_13s000042-2-1_lane3__bin.19	92.89	1.06	33.33	1854	52.8587	MAGs	372	NA	9226	stool	FIN	Homo sapiens	NA	child	no	NA	NA
KorpelaK_2016__K_16-22-0-0_13s000064-1-1_lane5__bin.10	96.43	0.68	0	152375	56.0243	MAGs	57	NA	9226	stool	FIN	Homo sapiens	NA	child	no	NA	NA
KorpelaK_2016__K_16-22-0-0_13s000064-2-1_lane7__bin.28	95.92	0	0	3049	57.5927	MAGs	44	NA	9226	stool	FIN	Homo sapiens	NA	child	no	NA	NA
KorpelaK_2016__K_5-22-0-0_13s000067-1-1_lane6__bin.18	97.28	0	0	106462	56.1731	MAGs	36	NA	9226	stool	FIN	Homo sapiens	NA	child	no	NA	NA
KosticAD_2015__PRJNA231909.3108096__bin.12	97.96	1.36	50	136463	55.8342	MAGs	78	NA	9226	stool	FIN	Homo sapiens	T1D	child	no	male	NA
KosticAD_2015__PRJNA231909.3108098__bin.8	94.22	3.74	66.67	42851	55.546	MAGs	324	NA	9226	stool	FIN	Homo sapiens	T1D	child	no	male	NA
KosticAD_2015__PRJNA231909.3108100__bin.18	93.31	3.2	50	28736	56.5528	MAGs	372	NA	9226	stool	FIN	Homo sapiens	T1D	child	no	male	NA
KosticAD_2015__PRJNA231909.3108875__bin.15	96.77	0	0	308486	55.4255	MAGs	52	NA	9226	stool	FIN	Homo sapiens	healthy	child	no	male	NA
KosticAD_2015__PRJNA231909.3109945__bin.19	97.28	0	0	274715	55.6136	MAGs	24	NA	9226	stool	FIN	Homo sapiens	healthy	child	no	female	NA
KosticAD_2015__PRJNA231909.3109997__bin.6	95.92	0	0	274109	55.2372	MAGs	25	NA	9226	stool	FIN	Homo sapiens	healthy	child	no	female	NA
KosticAD_2015__PRJNA231909.3110086__bin.25	97.28	0.68	0	418591	58.6401	MAGs	25	NA	9228	stool	FIN	Homo sapiens	healthy	newborn	no	male	NA
KosticAD_2015__PRJNA231909.3112360__bin.15	96.6	3.4	20	138458	56.3182	MAGs	131	NA	9226	stool	FIN	Homo sapiens	T1D	child	no	female	NA
KosticAD_2015__PRJNA231909.3112367__bin.11	97.96	0.68	0	489117	55.4493	MAGs	28	NA	9226	stool	FIN	Homo sapiens	healthy	child	no	male	NA
KosticAD_2015__PRJNA231909.3112925__bin.15	95.1	2.04	33.33	63660	58.7402	MAGs	271	NA	9228	stool	FIN	Homo sapiens	healthy	child	no	female	NA
KosticAD_2015__PRJNA231909.3113767__bin.23	96.32	0.91	100	166222	56.5852	MAGs	97	NA	9226	stool	FIN	Homo sapiens	healthy	child	no	male	NA
KosticAD_2015__PRJNA231909.3117247__bin.7	97.96	1.36	50	97206	55.5192	MAGs	189	NA	9226	stool	EST	Homo sapiens	T1D	child	no	female	NA
KosticAD_2015__PRJNA231909.3119727__bin.13	93.03	0	0	178783	55.6837	MAGs	54	NA	9226	stool	EST	Homo sapiens	T1D	child	no	female	NA
KosticAD_2015__PRJNA231909.3119729__bin.12	93.88	0	0	218166	54.9692	MAGs	43	NA	9226	stool	EST	Homo sapiens	T1D	child	no	female	NA
LeChatelierE_2013__MH0002__bin.22	97.28	1.7	0	109382	55.6993	MAGs	158	NA	9226	stool	DNK	Homo sapiens	NA	adult	no	NA	27.3
LeChatelierE_2013__MH0012__bin.13	96.21	0.34	0	118974	56.3737	MAGs	96	NA	9226	stool	DNK	Homo sapiens	NA	adult	no	NA	32.1
LeChatelierE_2013__MH0013__bin.5	94.4	0	0	159918	55.6298	MAGs	68	NA	9226	stool	DNK	Homo sapiens	NA	adult	no	NA	20.5
LeChatelierE_2013__MH0022__bin.18	96.01	0.68	0	99090	54.2255	MAGs	141	NA	9226	stool	DNK	Homo sapiens	NA	adult	no	NA	24.4
LeChatelierE_2013__MH0054__bin.37	95.86	0	0	174384	55.8991	MAGs	60	NA	9226	stool	DNK	Homo sapiens	NA	adult	no	NA	20.3
LeChatelierE_2013__MH0060__bin.16	95.92	0.68	0	233485	55.5483	MAGs	52	NA	9226	stool	DNK	Homo sapiens	NA	adult	no	NA	23.5
LeChatelierE_2013__MH0087__bin.10	93.09	1.02	0	36352	56.294	MAGs	328	NA	9226	stool	DNK	Homo sapiens	NA	adult	no	NA	23
LeChatelierE_2013__MH0089__bin.22	95.24	0.68	0	121806	57.1499	MAGs	142	NA	9228	stool	DNK	Homo sapiens	NA	adult	no	NA	22.5
LeChatelierE_2013__MH0117__bin.57	97.77	0.34	0	122944	56.8161	MAGs	76	NA	9226	stool	DNK	Homo sapiens	NA	adult	no	NA	34
LeChatelierE_2013__MH0119__bin.30	92.1	1.02	0	54231	50.1042	MAGs	317	NA	9226	stool	DNK	Homo sapiens	NA	adult	no	NA	42.9
LeChatelierE_2013__MH0124__bin.30	94.2	0	0	382912	55.7185	MAGs	46	NA	9226	stool	DNK	Homo sapiens	NA	adult	no	NA	33.7
LeChatelierE_2013__MH0126__bin.30	94.22	4.08	100	224551	55.8158	MAGs	44	NA	9226	stool	DNK	Homo sapiens	NA	adult	no	NA	21.2
LeChatelierE_2013__MH0147__bin.49	97.28	2.89	100	365776	55.8366	MAGs	49	NA	9226	stool	DNK	Homo sapiens	NA	adult	no	NA	35.9
LeChatelierE_2013__MH0182__bin.17	97.96	0.68	0	234973	57.7322	MAGs	49	NA	9228	stool	DNK	Homo sapiens	NA	adult	no	NA	37.7
LeChatelierE_2013__MH0197__bin.27	96.6	0	0	494961	55.8179	MAGs	29	NA	9226	stool	DNK	Homo sapiens	NA	adult	no	NA	23.9
LeChatelierE_2013__MH0211__bin.4	94.56	1.36	0	56412	54.6763	MAGs	191	NA	9226	stool	DNK	Homo sapiens	NA	adult	no	NA	32.7
LeChatelierE_2013__MH0212__bin.35	97.28	0	0	235877	55.7036	MAGs	42	NA	9226	stool	DNK	Homo sapiens	NA	adult	no	NA	23.5
LeChatelierE_2013__MH0230__bin.16	97.96	0.85	100	181242	54.2104	MAGs	48	NA	9223	stool	DNK	Homo sapiens	NA	adult	no	NA	32.4
LeChatelierE_2013__MH0239__bin.28	96.6	0	0	407960	55.2718	MAGs	16	NA	9226	stool	DNK	Homo sapiens	NA	adult	no	NA	34.3
LeChatelierE_2013__MH0250__bin.70	97.96	0.68	100	407798	55.6202	MAGs	30	NA	9226	stool	DNK	Homo sapiens	NA	adult	no	NA	23.3
LeChatelierE_2013__MH0267__bin.51	96.26	0	0	184172	55.7463	MAGs	60	NA	9226	stool	DNK	Homo sapiens	NA	adult	no	NA	30.2
LeChatelierE_2013__MH0272__bin.31	97.28	0	0	366105	55.8009	MAGs	43	NA	9226	stool	DNK	Homo sapiens	NA	adult	no	NA	21.2
LeChatelierE_2013__MH0276__bin.45	96.88	0.06	0	338738	55.7381	MAGs	67	NA	9226	stool	DNK	Homo sapiens	NA	adult	no	NA	30.2
LeChatelierE_2013__MH0318__bin.41	95.89	0	0	89128	55.6178	MAGs	117	NA	9226	stool	DNK	Homo sapiens	NA	adult	no	NA	18.1
LeChatelierE_2013__MH0404__bin.61	97.93	0	0	286387	56.0762	MAGs	54	NA	9226	stool	DNK	Homo sapiens	NA	adult	no	NA	23.5
LeChatelierE_2013__MH0409__bin.57	91.16	2.04	33.33	90955	55.7935	MAGs	246	NA	9223	stool	DNK	Homo sapiens	NA	adult	no	NA	23.4
LeChatelierE_2013__MH0412__bin.3	97.96	0	0	282043	55.2753	MAGs	51	NA	9226	stool	DNK	Homo sapiens	NA	adult	no	NA	36.7
LeChatelierE_2013__MH0413__bin.57	96.6	0.68	0	437167	55.7702	MAGs	35	NA	9226	stool	DNK	Homo sapiens	NA	adult	no	NA	31.3
LeChatelierE_2013__MH0415__bin.57	96.57	0	0	370405	55.7779	MAGs	65	NA	9226	stool	DNK	Homo sapiens	NA	adult	no	NA	23.3
LeChatelierE_2013__MH0417__bin.1	97.96	0	0	437420	55.8818	MAGs	39	NA	9226	stool	DNK	Homo sapiens	NA	adult	no	NA	32
LeChatelierE_2013__MH0424__bin.32	97.96	0	0	353936	56.061	MAGs	43	NA	9225	stool	DNK	Homo sapiens	NA	adult	no	NA	21.8
LeChatelierE_2013__MH0430__bin.77	96.6	0	0	365813	55.7998	MAGs	44	NA	9226	stool	DNK	Homo sapiens	NA	adult	no	NA	30.3
LeChatelierE_2013__MH0431__bin.34	94.56	0	0	370686	55.6147	MAGs	32	NA	9226	stool	DNK	Homo sapiens	NA	adult	no	NA	34.9
LeChatelierE_2013__MH0432__bin.36	97.82	0	0	189107	55.3242	MAGs	99	NA	9226	stool	DNK	Homo sapiens	NA	adult	no	NA	19.9
LeChatelierE_2013__MH0437__bin.9	97.96	0	0	255106	57.2546	MAGs	56	NA	9228	stool	DNK	Homo sapiens	NA	adult	no	NA	20.2
LeChatelierE_2013__MH0439__bin.29	97.96	0	0	137879	55.0207	MAGs	58	NA	9226	stool	DNK	Homo sapiens	NA	adult	no	NA	23.3
LeChatelierE_2013__MH0440__bin.68	97.96	0	0	485404	55.9031	MAGs	29	NA	9226	stool	DNK	Homo sapiens	NA	adult	no	NA	32.1
LeChatelierE_2013__MH0441__bin.71	95.92	0	0	295191	55.8764	MAGs	38	NA	9226	stool	DNK	Homo sapiens	NA	adult	no	NA	34.9
LeChatelierE_2013__MH0442__bin.17	97.28	0.68	0	232687	57.6319	MAGs	68	NA	9224	stool	DNK	Homo sapiens	NA	adult	no	NA	36.4
LeChatelierE_2013__MH0445__bin.76	97.96	0	0	251527	55.9029	MAGs	60	NA	9226	stool	DNK	Homo sapiens	NA	adult	no	NA	20.8
LeChatelierE_2013__MH0448__bin.51	97.96	0.03	100	583329	55.0626	MAGs	27	NA	9226	stool	DNK	Homo sapiens	NA	adult	no	NA	24
LeChatelierE_2013__MH0450__bin.80	93.63	2.38	0	84925	55.2535	MAGs	177	NA	9226	stool	DNK	Homo sapiens	NA	adult	no	NA	40.7
LeChatelierE_2013__MH0454__bin.8	97.96	0.03	100	440427	55.678	MAGs	42	NA	9226	stool	DNK	Homo sapiens	NA	adult	no	NA	22.9
LeChatelierE_2013__MH0456__bin.40	96.6	0.68	0	98262	55.1342	MAGs	155	NA	9226	stool	DNK	Homo sapiens	NA	adult	no	NA	25.2
LeChatelierE_2013__MH0458__bin.18	96.6	0	0	387207	55.4936	MAGs	35	NA	9226	stool	DNK	Homo sapiens	NA	adult	no	NA	33.4
LeskerTR_2019__NC+Amox-4_metagenome__bin.33	96.6	0.72	50	82753	54.6711	MAGs	190	NA	9226	NA	NA	Mus musculus	NA	NA	NA	NA	NA
LeskerTR_2019__SAMEA5689800__bin.16	91	0.68	0	3431	60.274	MAGs	288	NA	9225	NA	NA	Mus musculus	NA	NA	NA	NA	NA
LiJ_2014__MH0192__bin.70	95.92	0	0	351960	55.8936	MAGs	38	NA	9226	stool	DNK	Homo sapiens	healthy	adult	no	NA	NA
LiJ_2014__MH0245__bin.9	97.96	0	0	383472	55.5616	MAGs	40	NA	9226	stool	DNK	Homo sapiens	healthy	adult	no	NA	NA
LiJ_2014__MH0262__bin.37	97.96	0.68	0	379488	57.9418	MAGs	22	NA	9228	stool	DNK	Homo sapiens	healthy	adult	no	NA	NA
LiJ_2014__MH0264__bin.47	97.28	0	0	154621	56.0357	MAGs	123	NA	9226	stool	DNK	Homo sapiens	healthy	adult	no	NA	NA
LiJ_2014__MH0266__bin.26	97.96	0	0	444047	56.3463	MAGs	27	NA	9226	stool	DNK	Homo sapiens	healthy	adult	no	NA	NA
LiJ_2014__MH0268__bin.31	97.96	0	0	431465	56.3096	MAGs	18	NA	9226	stool	DNK	Homo sapiens	healthy	adult	no	NA	NA
LiJ_2014__MH0270__bin.63	97.96	0	0	379187	55.509	MAGs	32	NA	9226	stool	DNK	Homo sapiens	healthy	adult	no	NA	NA
LiJ_2014__MH0271__bin.7	94.9	0.17	0	272857	55.8714	MAGs	39	NA	9226	stool	DNK	Homo sapiens	healthy	adult	no	NA	NA
LiJ_2014__MH0280__bin.72	97.28	0	0	373402	55.6727	MAGs	41	NA	9226	stool	DNK	Homo sapiens	healthy	adult	no	NA	NA
LiJ_2014__MH0281__bin.60	96.37	1.02	0	143828	54.9997	MAGs	61	NA	9226	stool	DNK	Homo sapiens	healthy	adult	no	NA	NA
LiJ_2014__MH0301__bin.6	97.28	0	0	234862	56.1751	MAGs	47	NA	9226	stool	DNK	Homo sapiens	healthy	adult	no	NA	NA
LiJ_2014__MH0303__bin.30	96.6	0	0	331032	55.5094	MAGs	42	NA	9226	stool	DNK	Homo sapiens	healthy	adult	no	NA	NA
LiJ_2014__MH0309__bin.62	97.96	0	0	448323	56.5922	MAGs	20	NA	9226	stool	DNK	Homo sapiens	healthy	adult	no	NA	NA
LiJ_2014__MH0319__bin.23	96.57	0.68	0	97805	55.6556	MAGs	160	NA	9226	stool	DNK	Homo sapiens	healthy	adult	no	NA	NA
LiJ_2014__MH0323__bin.47	96.6	0	0	446805	55.5287	MAGs	21	NA	9226	stool	DNK	Homo sapiens	healthy	adult	no	NA	NA
LiJ_2014__MH0328__bin.33	96.6	0	0	276533	55.363	MAGs	34	NA	9226	stool	DNK	Homo sapiens	healthy	adult	no	NA	NA
LiJ_2014__MH0329__bin.36	97.96	0	0	364122	55.8577	MAGs	26	NA	9226	stool	DNK	Homo sapiens	healthy	adult	no	NA	NA
LiJ_2014__MH0332__bin.40	92.17	1.02	0	53986	52.7303	MAGs	253	NA	9226	stool	DNK	Homo sapiens	healthy	adult	no	NA	NA
LiJ_2014__MH0336__bin.22	97.96	0	0	487798	55.2425	MAGs	25	NA	9226	stool	DNK	Homo sapiens	healthy	adult	no	NA	NA
LiJ_2014__MH0339__bin.42	97.96	0	0	380727	55.3827	MAGs	32	NA	9226	stool	DNK	Homo sapiens	healthy	adult	no	NA	NA
LiJ_2014__MH0340__bin.69	96.02	1.02	50	53192	55.6963	MAGs	203	NA	9226	stool	DNK	Homo sapiens	healthy	adult	no	NA	NA
LiJ_2014__MH0348__bin.55	97.96	0	0	277621	55.4691	MAGs	31	NA	9226	stool	DNK	Homo sapiens	healthy	adult	no	NA	NA
LiJ_2014__MH0349__bin.58	95.24	0	0	273272	55.5995	MAGs	42	NA	9226	stool	DNK	Homo sapiens	healthy	adult	no	NA	NA
LiJ_2014__MH0351__bin.8	97.96	0	0	229920	57.6183	MAGs	40	NA	9228	stool	DNK	Homo sapiens	healthy	adult	no	NA	NA
LiJ_2014__MH0356__bin.7	95.44	2.04	0	80598	50.7841	MAGs	210	NA	9224	stool	DNK	Homo sapiens	healthy	adult	no	NA	NA
LiJ_2014__MH0357__bin.85	97.25	0	0	224446	55.9177	MAGs	61	NA	9226	stool	DNK	Homo sapiens	healthy	adult	no	NA	NA
LiJ_2014__MH0359__bin.30	97.96	0	0	536937	54.9016	MAGs	34	NA	9226	stool	DNK	Homo sapiens	healthy	adult	no	NA	NA
LiJ_2014__MH0360__bin.66	97.96	0	0	428640	56.0834	MAGs	20	NA	9226	stool	DNK	Homo sapiens	healthy	adult	no	NA	NA
LiJ_2014__MH0362__bin.63	96.57	0	0	261294	56.2168	MAGs	46	NA	9226	stool	DNK	Homo sapiens	healthy	adult	no	NA	NA
LiJ_2014__MH0364__bin.71	93.93	0.34	0	75347	52.8966	MAGs	172	NA	9226	stool	DNK	Homo sapiens	healthy	adult	no	NA	NA
LiJ_2014__MH0366__bin.24	97.96	0	0	493464	56.1709	MAGs	18	NA	9226	stool	DNK	Homo sapiens	healthy	adult	no	NA	NA
LiJ_2014__MH0367__bin.72	96.6	0	0	404414	55.3789	MAGs	24	NA	9226	stool	DNK	Homo sapiens	healthy	adult	no	NA	NA
LiJ_2014__MH0373__bin.36	97.96	0.68	0	225449	57.0901	MAGs	54	NA	9228	stool	DNK	Homo sapiens	healthy	adult	no	NA	NA
LiJ_2014__MH0377__bin.56	92.04	0	0	46826	55.8942	MAGs	295	NA	9226	stool	DNK	Homo sapiens	healthy	adult	no	NA	NA
LiJ_2014__MH0379__bin.27	93.03	0	0	227382	56.1896	MAGs	49	NA	9226	stool	DNK	Homo sapiens	healthy	adult	no	NA	NA
LiJ_2014__MH0382__bin.58	97.96	0	0	263241	55.0651	MAGs	46	NA	9226	stool	DNK	Homo sapiens	healthy	adult	no	NA	NA
LiJ_2014__MH0385__bin.54	95.89	1.36	0	119954	56.4108	MAGs	121	NA	9226	stool	DNK	Homo sapiens	healthy	adult	no	NA	NA
LiJ_2014__MH0389__bin.77	96.23	0.85	0	163666	53.5676	MAGs	114	NA	9226	stool	DNK	Homo sapiens	healthy	adult	no	NA	NA
LiJ_2014__MH0393__bin.21	94.56	1.52	0	107010	57.2601	MAGs	133	NA	9224	stool	DNK	Homo sapiens	healthy	adult	no	NA	NA
LiJ_2014__MH0394__bin.31	92.49	0	0	353724	55.8286	MAGs	35	NA	9226	stool	DNK	Homo sapiens	healthy	adult	no	NA	NA
LiJ_2014__MH0397__bin.39	95.48	0	0	165672	56.0089	MAGs	100	NA	9226	stool	DNK	Homo sapiens	healthy	adult	no	NA	NA
LiJ_2014__MH0398__bin.45	97.96	0	0	260438	53.9925	MAGs	38	NA	9226	stool	DNK	Homo sapiens	healthy	adult	no	NA	NA
LiJ_2014__MH0399__bin.38	95.24	0	0	364045	55.8593	MAGs	39	NA	9226	stool	DNK	Homo sapiens	healthy	adult	no	NA	NA
LiJ_2014__MH0402__bin.52	95.89	0.68	0	166256	55.7219	MAGs	80	NA	9226	stool	DNK	Homo sapiens	healthy	adult	no	NA	NA
LiJ_2014__O2.CD3-0-PT__bin.7	97.96	0	0	376848	55.5468	MAGs	24	NA	9226	stool	ESP	Homo sapiens	healthy	adult	no	NA	NA
LiJ_2014__O2.UC28-2__bin.11	90.45	0	0	142526	56.7033	MAGs	79	NA	9228	stool	ESP	Homo sapiens	healthy	adult	no	NA	NA
LiJ_2014__O2.UC3-1__bin.14	92.01	1.05	66.67	133026	55.5328	MAGs	194	NA	9226	stool	ESP	Homo sapiens	healthy	adult	no	NA	NA
LiJ_2014__O2.UC35-1__bin.11	95.1	0	0	66098	54.339	MAGs	162	NA	9226	stool	ESP	Homo sapiens	healthy	adult	no	NA	NA
LiJ_2014__O2.UC38-1__bin.13	97.96	0	0	443653	55.6331	MAGs	27	NA	9226	stool	ESP	Homo sapiens	healthy	adult	no	NA	NA
LiJ_2014__O2.UC47-1__bin.61	97.96	0	0	378791	55.2698	MAGs	33	NA	9226	stool	ESP	Homo sapiens	healthy	adult	no	NA	NA
LiJ_2014__O2.UC48-1__bin.47	93.51	2.72	0	62103	55.4224	MAGs	258	NA	9226	stool	ESP	Homo sapiens	healthy	adult	no	NA	NA
LiJ_2014__V1.CD2-0-PT__bin.5	97.96	0	0	570154	58.5014	MAGs	30	NA	9228	stool	ESP	Homo sapiens	healthy	adult	no	NA	NA
LiJ_2014__V1.CD46-0__bin.55	97.28	0	0	377858	55.5007	MAGs	25	NA	9226	stool	ESP	Homo sapiens	healthy	adult	no	NA	NA
LiJ_2014__V1.CD48-0__bin.26	97.96	0	0	437095	55.3516	MAGs	22	NA	9226	stool	ESP	Homo sapiens	healthy	adult	no	NA	NA
LiJ_2014__V1.CD5-0-PN__bin.20	97.28	0	0	146947	56.651	MAGs	51	NA	9226	stool	ESP	Homo sapiens	healthy	adult	no	NA	NA
LiJ_2014__V1.FI02__bin.20	97.96	0	0	584815	54.9365	MAGs	20	NA	9226	stool	ESP	Homo sapiens	healthy	adult	no	NA	NA
LiJ_2014__V1.FI04__bin.49	97.96	0	0	382911	55.5474	MAGs	23	NA	9226	stool	ESP	Homo sapiens	healthy	adult	no	NA	NA
LiJ_2014__V1.FI07__bin.44	97.14	0.85	0	81264	55.9916	MAGs	191	NA	9226	stool	ESP	Homo sapiens	healthy	adult	no	NA	NA
LiJ_2014__V1.FI11__bin.45	97.96	0.68	0	437816	55.4605	MAGs	18	NA	9226	stool	ESP	Homo sapiens	healthy	adult	no	NA	NA
LiJ_2014__V1.FI13__bin.51	97.96	0.68	0	437814	55.4603	MAGs	17	NA	9226	stool	ESP	Homo sapiens	healthy	adult	no	NA	NA
LiJ_2014__V1.FI16__bin.22	92.34	0.68	0	53818	59.2478	MAGs	278	NA	9228	stool	ESP	Homo sapiens	healthy	adult	no	NA	NA
LiJ_2014__V1.FI17__bin.77	97.96	0	0	562914	55.7177	MAGs	15	NA	9226	stool	ESP	Homo sapiens	healthy	adult	no	NA	NA
LiJ_2014__V1.FI18__bin.26	96.6	0	0	1181147	55.1585	MAGs	17	NA	9226	stool	ESP	Homo sapiens	healthy	adult	no	NA	NA
LiJ_2014__V1.UC58-4__bin.49	97.96	0	0	366062	55.8004	MAGs	18	NA	9226	stool	ESP	Homo sapiens	healthy	adult	no	NA	NA
LiJ_2014__V1.UC63-0__bin.40	90.33	0.82	0	61617	54.9751	MAGs	236	NA	9226	stool	ESP	Homo sapiens	healthy	adult	no	NA	NA
LiJ_2017__H1M512840__bin.66	95.92	0	0	362542	55.7723	MAGs	17	NA	9226	stool	CHN	Homo sapiens	hypertension	adult	no	NA	NA
LiJ_2017__H1M513804__bin.42	91.84	0	0	37398	59.9604	MAGs	348	NA	9228	stool	CHN	Homo sapiens	hypertension	adult	no	NA	NA
LiJ_2017__H2M513933__bin.42	97.96	0.68	0	245720	58.6261	MAGs	46	NA	9228	stool	CHN	Homo sapiens	hypertension	adult	no	NA	NA
LiJ_2017__H2M514903__bin.52	96.6	0	0	172315	55.2981	MAGs	64	NA	9226	stool	CHN	Homo sapiens	hypertension	adult	no	NA	NA
LiJ_2017__H2M514909__bin.36	94.56	0.68	0	72554	58.351	MAGs	244	NA	9226	stool	CHN	Homo sapiens	hypertension	adult	no	NA	NA
LiJ_2017__H3M415131__bin.3	93.88	0.68	0	96210	56.6292	MAGs	102	NA	9226	stool	CHN	Homo sapiens	hypertension	adult	no	NA	NA
LiJ_2017__H3M517925__bin.74	94.23	0.68	0	61702	55.4439	MAGs	243	NA	9226	stool	CHN	Homo sapiens	hypertension	adult	no	NA	NA
LiJ_2017__nHF512829__bin.2	95.24	0	0	147446	58.7429	MAGs	64	NA	9228	stool	CHN	Homo sapiens	healthy	adult	no	NA	NA
LiJ_2017__nHF612722__bin.3	97.28	0	0	80252	56.7587	MAGs	128	NA	9226	stool	CHN	Homo sapiens	healthy	adult	no	NA	NA
LiJ_2017__nHM511712__bin.4	93.54	0	0	84314	56.7664	MAGs	159	NA	9226	stool	CHN	Homo sapiens	healthy	adult	no	NA	NA
LiJ_2017__nHM512705__bin.11	97.92	0	0	67832	60.0321	MAGs	194	NA	9228	stool	CHN	Homo sapiens	healthy	adult	no	NA	NA
LiJ_2017__nHM612724__bin.25	92.86	0	0	65263	57.3924	MAGs	184	NA	9226	stool	CHN	Homo sapiens	healthy	adult	no	NA	NA
LiSS_2016__FAT_008-22-0-0__bin.22	97.96	0	0	379284	55.4711	MAGs	23	NA	9226	stool	NLD	Homo sapiens	metabolic_syndrome	adult	no	male	NA
LiSS_2016__FAT_008-22-2-0__bin.18	96.6	0	0	250690	55.1526	MAGs	59	NA	9226	stool	NLD	Homo sapiens	metabolic_syndrome	adult	no	male	NA
LiSS_2016__FAT_010-22-0-0__bin.2	97.28	0	0	125825	55.7727	MAGs	72	NA	9226	stool	NLD	Homo sapiens	metabolic_syndrome	adult	no	male	NA
LiSS_2016__FAT_010-22-2-0__bin.72	97.96	0	0	280328	56.3982	MAGs	23	NA	9226	stool	NLD	Homo sapiens	metabolic_syndrome	adult	no	male	NA
LiSS_2016__FAT_012-22-42-0__bin.34	97.62	0	0	109408	56.4474	MAGs	157	NA	9226	stool	NLD	Homo sapiens	metabolic_syndrome	adult	no	male	NA
LiSS_2016__FAT_015-22-0-0__bin.46	97.28	0	0	351192	55.9338	MAGs	38	NA	9226	stool	NLD	Homo sapiens	metabolic_syndrome	adult	no	male	NA
LiSS_2016__FAT_015-22-14-0__bin.48	95.92	0	0	278898	55.1682	MAGs	48	NA	9226	stool	NLD	Homo sapiens	metabolic_syndrome	adult	no	male	NA
LiSS_2016__FAT_015-22-2-0__bin.12	97.28	0	0	170487	55.6518	MAGs	77	NA	9226	stool	NLD	Homo sapiens	metabolic_syndrome	adult	no	male	NA
LiSS_2016__FAT_015-22-84-0__bin.9	95.12	0	0	74966	54.8689	MAGs	258	NA	9226	stool	NLD	Homo sapiens	metabolic_syndrome	adult	no	male	NA
LiSS_2016__FAT_020-22-14-0__bin.27	96.05	0.68	100	63399	56.922	MAGs	285	NA	9226	stool	NLD	Homo sapiens	metabolic_syndrome	adult	no	male	NA
LiSS_2016__FAT_020-22-84-0__bin.60	97.96	0	0	226880	56.0098	MAGs	94	NA	9226	stool	NLD	Homo sapiens	metabolic_syndrome	adult	no	male	NA
LiSS_2016__FAT_023-22-0-0__bin.31	93.88	0	0	183269	56.3434	MAGs	69	NA	9226	stool	NLD	Homo sapiens	metabolic_syndrome	adult	no	male	NA
LiSS_2016__FAT_023-22-42-0__bin.38	97.96	0	0	373291	55.6799	MAGs	31	NA	9226	stool	NLD	Homo sapiens	metabolic_syndrome	adult	no	male	NA
LiSS_2016__FAT_023-22-84-0__bin.19	97.96	0	0	486454	55.3006	MAGs	30	NA	9226	stool	NLD	Homo sapiens	metabolic_syndrome	adult	no	male	NA
LiSS_2016__FAT_024-22-42-0__bin.8	97.39	0.68	0	56101	58.3501	MAGs	172	NA	9226	stool	NLD	Homo sapiens	metabolic_syndrome	adult	no	male	NA
LiuW_2016__SRR3992966__bin.9	94.17	0.34	0	59862	57.6376	MAGs	219	NA	9226	stool	MNG	Homo sapiens	NA	adult	yes	NA	NA
LiuW_2016__SRR3992981__bin.29	96.6	0	0	215271	56.0995	MAGs	38	NA	9226	stool	MNG	Homo sapiens	NA	adult	no	NA	NA
LiuW_2016__SRR3992984__bin.61	97.66	0.68	100	181917	56.0888	MAGs	78	NA	9226	stool	MNG	Homo sapiens	NA	adult	no	NA	NA
LiuW_2016__SRR3992987__bin.113	96.6	0	0	255916	55.0657	MAGs	53	NA	9226	stool	MNG	Homo sapiens	NA	adult	no	NA	NA
LiuW_2016__SRR3993015__bin.90	94.73	1.36	50	37745	57.2977	MAGs	331	NA	9226	stool	MNG	Homo sapiens	NA	adult	no	NA	NA
LiuW_2016__SRR3993023__bin.4	95.24	0	0	75368	56.8278	MAGs	203	NA	9226	stool	MNG	Homo sapiens	NA	adult	no	NA	NA
LiuW_2016__SRR3993033__bin.15	94.41	0	0	127249	55.5462	MAGs	65	NA	9226	stool	MNG	Homo sapiens	NA	adult	yes	NA	NA
LiuW_2016__SRR3993035__bin.51	97.28	0.68	0	243757	59.0055	MAGs	59	NA	9228	stool	MNG	Homo sapiens	NA	adult	yes	NA	NA
LiuW_2016__SRR3993056__bin.33	97.96	2.72	100	349103	55.8128	MAGs	32	NA	9226	stool	MNG	Homo sapiens	NA	adult	yes	NA	NA
LiuW_2016__SRR3993057__bin.18	94.9	0.68	0	48538	57.4024	MAGs	279	NA	9226	stool	MNG	Homo sapiens	NA	adult	yes	NA	NA
LomanNJ_2013__OBK2661__bin.9	94.5	0.68	100	91774	53.6786	MAGs	189	NA	9226	stool	DEU	Homo sapiens	STEC	adult	no	NA	NA
LomanNJ_2013__OBK3958__bin.4	90.7	2.08	25	19465	54.8061	MAGs	465	NA	9226	stool	DEU	Homo sapiens	STEC	adult	no	NA	NA
LomanNJ_2013__OBK4112__bin.4	91.61	2.08	100	27726	55.6012	MAGs	447	NA	9226	stool	DEU	Homo sapiens	STEC	adult	no	NA	NA
LomanNJ_2013__OBK4141__bin.8	96.19	0.68	0	48643	55.0357	MAGs	327	NA	9226	stool	DEU	Homo sapiens	STEC	adult	no	NA	NA
LoombaR_2017__SID0006_evh__bin.57	97.96	0	0	430806	57.7464	MAGs	23	NA	9228	stool	USA	Homo sapiens	fatty_liver	senior	no	NA	NA
LoombaR_2017__SID0014_cps__bin.1	96.43	0.68	0	173891	55.8879	MAGs	43	NA	9226	stool	USA	Homo sapiens	fatty_liver	adult	no	NA	NA
LoombaR_2017__SID0020_jhi__bin.20	97.28	0.68	0	328696	58.137	MAGs	39	NA	9228	stool	USA	Homo sapiens	fatty_liver	adult	no	NA	NA
LoombaR_2017__SID1005_aae__bin.4	97.96	0	0	544709	55.2299	MAGs	25	NA	9226	stool	USA	Homo sapiens	fatty_liver	senior	no	NA	NA
LoombaR_2017__SID1019_aas__bin.9	93.97	2.04	33.33	45334	56.2889	MAGs	266	NA	9226	stool	USA	Homo sapiens	fatty_liver	adult	no	NA	NA
LoombaR_2017__SID1030_bad__bin.17	97.96	0	0	183342	58.0789	MAGs	50	NA	9224	stool	USA	Homo sapiens	fatty_liver	adult	no	NA	NA
LoombaR_2017__SID1037_bak__bin.9	97.96	0	0	365470	55.7958	MAGs	22	NA	9226	stool	USA	Homo sapiens	fatty_liver	adult	no	NA	NA
LoombaR_2017__SID1041_bao__bin.15	97.96	0	0	343058	57.3722	MAGs	33	NA	9224	stool	USA	Homo sapiens	fatty_liver	senior	no	NA	NA
LoombaR_2017__SID5049_uhx__bin.4	96.6	0	0	501596	55.2173	MAGs	24	NA	9226	stool	USA	Homo sapiens	fatty_liver	adult	no	NA	NA
LoombaR_2017__SID5362_xgk__bin.25	94.9	0	0	139895	57.2036	MAGs	101	NA	9228	stool	USA	Homo sapiens	fatty_liver	adult	no	NA	NA
LoombaR_2017__SID5391_rvn__bin.16	97.96	0	0	189985	53.17	MAGs	75	NA	9226	stool	USA	Homo sapiens	fatty_liver	adult	no	NA	NA
LoombaR_2017__SID5445_vub__bin.18	97.96	0.68	0	440297	57.4932	MAGs	23	NA	9228	stool	USA	Homo sapiens	fatty_liver	adult	no	NA	NA
LoombaR_2017__SID5447_cka__bin.15	97.96	0	0	148485	55.514	MAGs	72	NA	9226	stool	USA	Homo sapiens	fatty_liver	senior	no	NA	NA
LoombaR_2017__SID5464_cib__bin.16	97.28	0	0	206159	56.4506	MAGs	39	NA	9226	stool	USA	Homo sapiens	fatty_liver	adult	no	NA	NA
LoombaR_2017__SID5489_bgj__bin.9	97.28	0	0	171974	55.9055	MAGs	55	NA	9226	stool	USA	Homo sapiens	fatty_liver	adult	no	NA	NA
LoombaR_2017__SID5501_aaq__bin.11	97.28	0	0	286791	54.0087	MAGs	44	NA	9226	stool	USA	Homo sapiens	fatty_liver	adult	no	NA	NA
LoombaR_2017__SID5574_yeb__bin.5	97.28	0	0	365470	55.795	MAGs	26	NA	9226	stool	USA	Homo sapiens	fatty_liver	adult	no	NA	NA
LoombaR_2017__SID5577_ytn__bin.2	97.96	1.02	50	155771	58.5289	MAGs	64	NA	9228	stool	USA	Homo sapiens	fatty_liver	adult	no	NA	NA
LoombaR_2017__SID5578_fjg__bin.14	97.28	0.68	0	415954	55.9384	MAGs	32	NA	9226	stool	USA	Homo sapiens	fatty_liver	adult	no	NA	NA
LoombaR_2017__SID5581_yad__bin.2	94.22	0.68	0	201897	57.1821	MAGs	49	NA	9224	stool	USA	Homo sapiens	fatty_liver	adult	no	NA	NA
LoombaR_2017__SID5636_prt__bin.7	97.96	0.17	0	186593	59.1657	MAGs	79	NA	9228	stool	USA	Homo sapiens	fatty_liver	adult	no	NA	NA
LoombaR_2017__SID5639_uuc__bin.16	97.96	0	0	403794	55.9919	MAGs	23	NA	9226	stool	USA	Homo sapiens	fatty_liver	adult	no	NA	NA
LouisS_2016__AS50_18__bin.14	97.96	0.68	0	93370	57.7005	MAGs	144	NA	9226	stool	DEU	Homo sapiens	healthy	adult	no	NA	NA
LouisS_2016__AS50_24__bin.9	97.96	0.04	0	119293	56.3143	MAGs	147	NA	9226	stool	DEU	Homo sapiens	healthy	adult	no	NA	NA
LouisS_2016__AS50_3__bin.22	97.96	0	0	365334	55.5434	MAGs	26	NA	9226	stool	DEU	Homo sapiens	healthy	adult	no	NA	NA
LouisS_2016__AS51_18__bin.19	97.96	0.68	0	130445	59.6282	MAGs	99	NA	9228	stool	DEU	Homo sapiens	healthy	adult	no	NA	NA
LouisS_2016__AS51_3__bin.20	93.88	1.02	50	35673	58.8568	MAGs	404	NA	9228	stool	DEU	Homo sapiens	healthy	adult	no	NA	NA
LouisS_2016__AS56_24__bin.22	97.96	0	0	587822	55.6076	MAGs	17	NA	9226	stool	DEU	Homo sapiens	healthy	adult	no	NA	NA
LouisS_2016__AS56_6__bin.3	97.96	0	0	352163	55.9011	MAGs	38	NA	9226	stool	DEU	Homo sapiens	healthy	adult	no	NA	NA
LouisS_2016__AS58_3__bin.3	94.86	0	0	66612	55.7632	MAGs	177	NA	9226	stool	DEU	Homo sapiens	healthy	adult	no	NA	NA
LouisS_2016__AS60_24__bin.10	96.6	1.02	0	76528	58.721	MAGs	203	NA	9226	stool	DEU	Homo sapiens	healthy	adult	no	NA	NA
LouisS_2016__AS61_12__bin.21	97.96	0.68	100	364245	55.8465	MAGs	40	NA	9226	stool	DEU	Homo sapiens	healthy	adult	no	NA	NA
LouisS_2016__AS61_24__bin.9	95.78	0.68	0	52895	56.2681	MAGs	224	NA	9226	stool	DEU	Homo sapiens	healthy	adult	no	NA	NA
LouisS_2016__AS61_6__bin.5	96.43	1.36	0	152108	56.2239	MAGs	126	NA	9226	stool	DEU	Homo sapiens	healthy	adult	no	NA	NA
LouisS_2016__AS62_12__bin.19	92.86	0.68	0	50700	60.3432	MAGs	358	NA	9228	stool	DEU	Homo sapiens	healthy	adult	no	NA	NA
LouisS_2016__AS62_3__bin.11	97.96	0	0	475447	58.3194	MAGs	28	NA	9228	stool	DEU	Homo sapiens	healthy	adult	no	NA	NA
LouisS_2016__AS64_24__bin.3	97.96	0	0	237991	54.8643	MAGs	64	NA	9226	stool	DEU	Homo sapiens	healthy	adult	no	NA	NA
LouisS_2016__AS65_12__bin.1	97.96	0	0	467993	56.0301	MAGs	22	NA	9226	stool	DEU	Homo sapiens	healthy	adult	no	NA	NA
LouisS_2016__AS65_24__bin.3	97.96	0	0	407735	55.4061	MAGs	17	NA	9226	stool	DEU	Homo sapiens	healthy	adult	no	NA	NA
LouisS_2016__AS65_3__bin.4	91.42	0.68	100	60970	55.0189	MAGs	192	NA	9226	stool	DEU	Homo sapiens	healthy	adult	no	NA	NA
LouisS_2016__AS66_12__bin.29	97.96	0	0	195284	56.1582	MAGs	89	NA	9226	stool	DEU	Homo sapiens	healthy	adult	no	NA	NA
LouisS_2016__AS66_18__bin.18	97.96	0	0	663614	55.408	MAGs	29	NA	9226	stool	DEU	Homo sapiens	healthy	adult	no	NA	NA
LouisS_2016__AS68_0__bin.6	93.52	0.68	0	74392	55.8501	MAGs	249	NA	9226	stool	DEU	Homo sapiens	healthy	adult	no	NA	NA
LouisS_2016__AS68_24__bin.9	97.96	0	0	379284	55.4711	MAGs	36	NA	9226	stool	DEU	Homo sapiens	healthy	adult	no	NA	NA
LouisS_2016__AS68_3__bin.7	97.28	0	0	149798	55.7938	MAGs	86	NA	9226	stool	DEU	Homo sapiens	healthy	adult	no	NA	NA
LouisS_2016__AS68_6__bin.3	97.96	0	0	122291	55.0736	MAGs	123	NA	9226	stool	DEU	Homo sapiens	healthy	adult	no	NA	NA
LuW_2019__S_6G10__bin.178	97.96	0	0	374720	55.4403	MAGs	15	NA	9226	stool	ITA	Homo sapiens	NA	senior	no	female	NA
LuW_2019__S_6G5__bin.1767	97.96	0	0	469845	55.8512	MAGs	26	NA	9226	stool	ITA	Homo sapiens	NA	adult	no	male	NA
LuW_2019__S_7G1__bin.1113	97.96	0	0	389652	55.4246	MAGs	22	NA	9226	stool	ITA	Homo sapiens	NA	senior	no	female	NA
LuW_2019__S_7G12__bin.1018	94.56	2.04	0	62023	52.7788	MAGs	265	NA	9226	stool	ITA	Homo sapiens	NA	adult	no	female	NA
LuW_2019__S_7G17__bin.499	95.07	0	0	261476	55.9891	MAGs	32	NA	9226	stool	ITA	Homo sapiens	NA	adult	no	female	NA
LuW_2019__S_7G20__bin.731	97.96	1.02	50	175557	57.505	MAGs	72	NA	9226	stool	ITA	Homo sapiens	NA	senior	no	female	NA
LuW_2019__S_7G26__bin.1022	95.75	0.51	50	184991	52.902	MAGs	75	NA	9226	stool	ITA	Homo sapiens	NA	senior	no	female	NA
LuW_2019__S_7G32__bin.493	97.96	0	0	288743	56.1243	MAGs	29	NA	9226	stool	ITA	Homo sapiens	NA	senior	no	female	NA
LuW_2019__S_7G42__bin.432	97.96	0	0	312827	54.5535	MAGs	57	NA	9226	stool	ITA	Homo sapiens	NA	senior	no	female	NA
LuW_2019__S_7G48__bin.465	97.96	0	0	814832	55.6388	MAGs	16	NA	9226	stool	ITA	Homo sapiens	NA	senior	no	female	NA
LuW_2019__S_7G49__bin.698	92.34	0.34	0	78631	54.5039	MAGs	236	NA	9226	stool	ITA	Homo sapiens	NA	senior	no	male	NA
LuW_2019__S_7G51__bin.520	97.96	0	0	502629	58.0269	MAGs	24	NA	9228	stool	ITA	Homo sapiens	NA	senior	no	female	NA
LuW_2019__S_7G6__bin.797	91.84	2.04	100	42149	56.8531	MAGs	312	NA	9226	stool	ITA	Homo sapiens	NA	senior	no	male	NA
LuW_2019__S_7G7__bin.1502	94.56	0	0	485685	56.5208	MAGs	21	NA	9224	stool	ITA	Homo sapiens	NA	senior	no	female	NA
MehtaRS_2018__SID10057608_SF05__bin.13	94.22	0.68	0	7211	58.7297	MAGs	347	NA	9226	stool	USA	Homo sapiens	healthy	adult	no	male	NA
MehtaRS_2018__SID10391948_SF06__bin.2	97.28	1.7	0	33964	60.0106	MAGs	227	NA	9228	stool	USA	Homo sapiens	healthy	adult	no	male	NA
MehtaRS_2018__SID10502288_SF08__bin.25	94.62	1.02	0	38600	60.6839	MAGs	361	NA	9228	stool	USA	Homo sapiens	healthy	adult	no	male	NA
MehtaRS_2018__SID10540312_SF06__bin.17	96.36	0.68	0	5051	56.2463	MAGs	206	NA	9226	stool	USA	Homo sapiens	healthy	adult	no	male	NA
MehtaRS_2018__SID11971292_SF08__bin.17	97.28	0.68	100	9675	56.5168	MAGs	160	NA	9223	stool	USA	Homo sapiens	healthy	adult	no	male	NA
MehtaRS_2018__SID12085645_SF07__bin.9	97.28	0	0	3612	48.2835	MAGs	142	NA	9226	stool	USA	Homo sapiens	healthy	adult	no	male	NA
MehtaRS_2018__SID12112483_SF05__bin.6	96.6	0.68	0	12087	52.8336	MAGs	185	NA	9226	stool	USA	Homo sapiens	healthy	adult	no	male	NA
MehtaRS_2018__SID12289378_SF05__bin.26	96.88	0.68	0	4624	58.8668	MAGs	172	NA	9226	stool	USA	Homo sapiens	healthy	adult	no	male	NA
MehtaRS_2018__SID12289378_SF06__bin.23	97.96	0.68	0	40973	51.5315	MAGs	131	NA	9226	stool	USA	Homo sapiens	healthy	adult	no	male	NA
MehtaRS_2018__SID12293355_SF05__bin.3	97.28	0	0	6746	59.9763	MAGs	177	NA	9226	stool	USA	Homo sapiens	healthy	adult	no	male	NA
MehtaRS_2018__SID12293355_SF06__bin.3	96.6	0.68	0	32855	52.5156	MAGs	91	NA	9226	stool	USA	Homo sapiens	healthy	adult	no	male	NA
MehtaRS_2018__SID12293355_SF08__bin.2	90.98	4.08	42.86	4150	53.1566	MAGs	421	NA	9226	stool	USA	Homo sapiens	healthy	adult	no	male	NA
MehtaRS_2018__SID12383462_SF07__bin.12	96.6	0.03	100	2582	55.1123	MAGs	244	NA	9226	stool	USA	Homo sapiens	healthy	adult	no	male	NA
MehtaRS_2018__SID13241014_SF08__bin.2	97.96	1.02	0	13933	58.6952	MAGs	86	NA	9228	stool	USA	Homo sapiens	healthy	adult	no	male	NA
MehtaRS_2018__SID13448277_SF07__bin.17	97.28	0	0	39983	54.1005	MAGs	141	NA	9226	stool	USA	Homo sapiens	healthy	adult	no	male	NA
MehtaRS_2018__SID13750586_SF07__bin.3	97.28	0.68	0	51279	59.9661	MAGs	99	NA	9228	stool	USA	Homo sapiens	healthy	adult	no	male	NA
MehtaRS_2018__SID14040721_SF08__bin.25	95.78	0.68	100	2198	58.4622	MAGs	229	NA	9228	stool	USA	Homo sapiens	healthy	adult	no	male	NA
MehtaRS_2018__SID14175675_SF08__bin.2	95.07	1.36	0	30539	53.2696	MAGs	77	NA	9226	stool	USA	Homo sapiens	healthy	adult	no	male	NA
MehtaRS_2018__SID14315964_SF05__bin.6	95.24	0.91	50	2479	55.1835	MAGs	262	NA	9226	stool	USA	Homo sapiens	healthy	adult	no	male	NA
MehtaRS_2018__SID14315964_SF07__bin.12	97.28	0.68	0	15840	54.4571	MAGs	55	NA	9226	stool	USA	Homo sapiens	healthy	adult	no	male	NA
MehtaRS_2018__SID14804704_SF08__bin.10	92.18	0	0	28392	56.8294	MAGs	51	NA	9228	stool	USA	Homo sapiens	healthy	adult	no	male	NA
MehtaRS_2018__SID14835627_SF05__bin.1	94.56	0	0	57331	56.5122	MAGs	109	NA	9226	stool	USA	Homo sapiens	healthy	adult	no	male	NA
MehtaRS_2018__SID14835627_SF06__bin.1	96.43	0	0	82882	55.9699	MAGs	54	NA	9226	stool	USA	Homo sapiens	healthy	adult	no	male	NA
MehtaRS_2018__SID14952019_SF07__bin.2	95.58	2.45	28.57	8609	59.763	MAGs	401	NA	9228	stool	USA	Homo sapiens	healthy	adult	no	male	NA
MehtaRS_2018__SID15066469_SF08__bin.18	95.24	0	0	1661	56.0506	MAGs	203	NA	9226	stool	USA	Homo sapiens	healthy	adult	no	male	NA
MehtaRS_2018__SID15127457_SF06__bin.4	97.96	0	0	8052	60.6682	MAGs	99	NA	9228	stool	USA	Homo sapiens	healthy	adult	no	male	NA
MehtaRS_2018__SID15401240_SF06__bin.16	97.28	0.68	0	11523	59.2207	MAGs	74	NA	9228	stool	USA	Homo sapiens	healthy	adult	no	male	NA
MehtaRS_2018__SID15586956_SF05__bin.2	95.92	0.68	0	26675	55.9025	MAGs	113	NA	9226	stool	USA	Homo sapiens	healthy	adult	no	male	NA
MehtaRS_2018__SID15586956_SF06__bin.9	90.26	1.59	0	1525	56.459	MAGs	384	NA	9226	stool	USA	Homo sapiens	healthy	adult	no	male	NA
MehtaRS_2018__SID15673945_SF06__bin.10	97.28	0	0	3997	49.8874	MAGs	101	NA	9226	stool	USA	Homo sapiens	healthy	adult	no	male	NA
MehtaRS_2018__SID15717213_SF05__bin.4	97.96	0	0	2931	60.5595	MAGs	197	NA	9228	stool	USA	Homo sapiens	healthy	adult	no	male	NA
MehtaRS_2018__SID15717213_SF06__bin.4	93	1.28	75	4809	49.8232	MAGs	306	NA	9228	stool	USA	Homo sapiens	healthy	adult	no	male	NA
MehtaRS_2018__SID15721911_SF07__bin.14	97.28	0	0	37052	55.7271	MAGs	118	NA	9223	stool	USA	Homo sapiens	healthy	adult	no	male	NA
MehtaRS_2018__SID15721911_SF08__bin.22	96.6	0.34	100	101804	55.9929	MAGs	89	NA	9223	stool	USA	Homo sapiens	healthy	adult	no	male	NA
MehtaRS_2018__SID16020939_SF06__bin.5	97.82	0	0	58458	54.7573	MAGs	63	NA	9226	stool	USA	Homo sapiens	healthy	adult	no	male	NA
MehtaRS_2018__SID16068286_SF08__bin.2	97.96	0.34	0	9993	59.0013	MAGs	107	NA	9228	stool	USA	Homo sapiens	healthy	adult	no	male	NA
MehtaRS_2018__SID16240769_SF05__bin.7	92.86	0.38	50	9411	58.0597	MAGs	394	NA	9224	stool	USA	Homo sapiens	healthy	adult	no	male	NA
MehtaRS_2018__SID16577761_SF06__bin.15	95.2	2.31	16.67	3670	59.2098	MAGs	339	NA	9228	stool	USA	Homo sapiens	healthy	adult	no	male	NA
MehtaRS_2018__SID16662328_SF05__bin.1	94.44	2.04	33.33	5939	53.9822	MAGs	230	NA	9226	stool	USA	Homo sapiens	healthy	adult	no	male	NA
MehtaRS_2018__SID16662328_SF07__bin.4	97.28	2.07	25	14964	54.0364	MAGs	210	NA	9226	stool	USA	Homo sapiens	healthy	adult	no	male	NA
MehtaRS_2018__SID16960763_SF07__bin.4	94.12	0.85	100	3352	49.9403	MAGs	275	NA	9226	stool	USA	Homo sapiens	healthy	adult	no	male	NA
MehtaRS_2018__SID17086721_SF05__bin.8	97.96	0.68	0	40246	55.9832	MAGs	86	NA	9226	stool	USA	Homo sapiens	healthy	adult	no	male	NA
MehtaRS_2018__SID17997838_SF07__bin.8	97.28	0	0	21822	53.8264	MAGs	94	NA	9226	stool	USA	Homo sapiens	healthy	adult	no	male	NA
MehtaRS_2018__SID18628150_SF05__bin.11	96.56	0.72	0	7358	56.7817	MAGs	333	NA	9226	stool	USA	Homo sapiens	healthy	adult	no	male	NA
MehtaRS_2018__SID18628150_SF07__bin.7	97.96	0.68	0	8100	58.2963	MAGs	276	NA	9226	stool	USA	Homo sapiens	healthy	adult	no	male	NA
MehtaRS_2018__SID18706034_SF05__bin.4	95.44	0	0	4473	57.9924	MAGs	260	NA	9226	stool	USA	Homo sapiens	healthy	adult	no	male	NA
MehtaRS_2018__SID18754574_SF06__bin.13	91.61	0.71	50	18549	55.658	MAGs	362	NA	9224	stool	USA	Homo sapiens	healthy	adult	no	male	NA
MehtaRS_2018__SID19123701_SF06__bin.2	95.24	0	0	86367	55.7968	MAGs	121	NA	9226	stool	USA	Homo sapiens	healthy	adult	no	male	NA
MehtaRS_2018__SID19251414_SF06__bin.14	94.9	0.03	0	2655	63.1638	MAGs	242	NA	9224	stool	USA	Homo sapiens	healthy	adult	no	male	NA
MehtaRS_2018__SID19251414_SF08__bin.19	93.88	1.02	50	3037	55.3507	MAGs	420	NA	9224	stool	USA	Homo sapiens	healthy	adult	no	male	NA
MehtaRS_2018__SID19258449_SF07__bin.26	97.96	0	0	8860	54.0293	MAGs	67	NA	9226	stool	USA	Homo sapiens	healthy	adult	no	male	NA
MehtaRS_2018__SID19258449_SF08__bin.14	95.58	1.36	50	10340	58.4816	MAGs	171	NA	9226	stool	USA	Homo sapiens	healthy	adult	no	male	NA
MehtaRS_2018__SID19702233_SF05__bin.26	97.28	0.85	0	2222	55.2655	MAGs	200	NA	9226	stool	USA	Homo sapiens	healthy	adult	no	male	NA
MehtaRS_2018__SID19702233_SF06__bin.10	95.58	1.36	50	8043	48.8251	MAGs	301	NA	9226	stool	USA	Homo sapiens	healthy	adult	no	male	NA
MehtaRS_2018__SID19702233_SF07__bin.15	97.96	0.68	0	4993	59.9439	MAGs	146	NA	9226	stool	USA	Homo sapiens	healthy	adult	no	male	NA
MehtaRS_2018__SID19702233_SF08__bin.1	97.96	0	0	14024	53.9718	MAGs	176	NA	9226	stool	USA	Homo sapiens	healthy	adult	no	male	NA
MehtaRS_2018__SID19831054_SF06__bin.12	95.92	0.68	0	21386	59.4314	MAGs	191	NA	9224	stool	USA	Homo sapiens	healthy	adult	no	male	NA
MehtaRS_2018__SID19919818_SF07__bin.16	97.96	0.57	50	16057	57.0281	MAGs	349	NA	9228	stool	USA	Homo sapiens	healthy	adult	no	male	NA
MehtaRS_2018__SID19919818_SF08__bin.17	91.8	2.78	33.33	11223	58.1217	MAGs	560	NA	9228	stool	USA	Homo sapiens	healthy	adult	no	male	NA
MehtaRS_2018__SID20029305_SF08__bin.10	97.96	0.68	0	51105	59.9687	MAGs	65	NA	9228	stool	USA	Homo sapiens	healthy	adult	no	male	NA
MehtaRS_2018__SID20215088_SF06__bin.1	97.96	0.68	0	38485	56.1024	MAGs	70	NA	9226	stool	USA	Homo sapiens	healthy	adult	no	male	NA
MehtaRS_2018__SID20215088_SF08__bin.21	97.79	1.36	50	4386	55.8824	MAGs	193	NA	9226	stool	USA	Homo sapiens	healthy	adult	no	male	NA
MehtaRS_2018__SID30095454_SF06__bin.19	90.4	2.11	20	2162	44.6809	MAGs	582	NA	9224	stool	USA	Homo sapiens	healthy	adult	no	male	NA
MehtaRS_2018__SID30095454_SF07__bin.11	94.22	1.36	0	2187	58.802	MAGs	229	NA	9224	stool	USA	Homo sapiens	healthy	adult	no	male	NA
MehtaRS_2018__SID30095454_SF08__bin.8	96.6	2.04	33.33	2894	58.8804	MAGs	270	NA	9224	stool	USA	Homo sapiens	healthy	adult	no	male	NA
MehtaRS_2018__SID30931909_SF07__bin.11	97.28	0	0	18288	55.4462	MAGs	70	NA	9226	stool	USA	Homo sapiens	healthy	adult	no	male	NA
MehtaRS_2018__SID40006207_SF08__bin.22	95.9	2.04	33.33	31708	57.6227	MAGs	262	NA	9226	stool	USA	Homo sapiens	healthy	adult	no	male	NA
MehtaRS_2018__SID40048760_SF05__bin.24	95.58	1.4	0	6736	55.2999	MAGs	275	NA	9226	stool	USA	Homo sapiens	healthy	adult	no	male	NA
MehtaRS_2018__SID40048760_SF06__bin.18	94.56	2.04	0	9144	54.4073	MAGs	322	NA	9226	stool	USA	Homo sapiens	healthy	adult	no	male	NA
MehtaRS_2018__SID40322749_SF06__bin.10	94.39	3.24	57.14	2114	54.1627	MAGs	453	NA	9223	stool	USA	Homo sapiens	healthy	adult	no	male	NA
MehtaRS_2018__SID40344567_SF07__bin.1	97.28	0	0	25223	54.3393	MAGs	51	NA	9226	stool	USA	Homo sapiens	healthy	adult	no	male	NA
MehtaRS_2018__SID40406457_SF08__bin.16	91.93	2.04	60	1701	56.8489	MAGs	483	NA	9226	stool	USA	Homo sapiens	healthy	adult	no	male	NA
MehtaRS_2018__SID40572400_SF08__bin.3	95.92	0.95	33.33	2453	57.6845	MAGs	207	NA	9228	stool	USA	Homo sapiens	healthy	adult	no	male	NA
MehtaRS_2018__SID40741705_SF08__bin.8	94.61	0.68	0	1991	55.8513	MAGs	401	NA	9226	stool	USA	Homo sapiens	healthy	adult	no	male	NA
MehtaRS_2018__SID40930194_SF05__bin.7	97.96	0	0	30610	58.2228	MAGs	63	NA	9226	stool	USA	Homo sapiens	healthy	adult	no	male	NA
MehtaRS_2018__SID40930194_SF08__bin.4	94.33	0.68	100	4617	57.8731	MAGs	341	NA	9226	stool	USA	Homo sapiens	healthy	adult	no	male	NA
MehtaRS_2018__SID50211022_SF05__bin.1	93.88	0	0	3676	57.889	MAGs	357	NA	9228	stool	USA	Homo sapiens	healthy	adult	no	male	NA
MehtaRS_2018__SID50241352_SF07__bin.18	93.25	0.04	0	2413	56.1127	MAGs	474	NA	9224	stool	USA	Homo sapiens	healthy	adult	no	male	NA
MehtaRS_2018__SID50253678_SF05__bin.11	94.73	0.68	0	12401	56.4551	MAGs	144	NA	9226	stool	USA	Homo sapiens	healthy	adult	no	male	NA
MehtaRS_2018__SID50530888_SF08__bin.8	94.9	2.04	0	5327	52.6375	MAGs	337	NA	9224	stool	USA	Homo sapiens	healthy	adult	no	male	NA
MehtaRS_2018__SID50724929_SF08__bin.16	97.96	0.68	0	61905	54.9859	MAGs	70	NA	9226	stool	USA	Homo sapiens	healthy	adult	no	male	NA
MehtaRS_2018__SID51006340_SF07__bin.27	96.6	0.68	0	118601	54.1412	MAGs	80	NA	9226	stool	USA	Homo sapiens	healthy	adult	no	male	NA
MehtaRS_2018__SID60097006_SF08__bin.5	95.8	1.36	50	6277	52.2224	MAGs	315	NA	9226	stool	USA	Homo sapiens	healthy	adult	no	male	NA
MehtaRS_2018__SID60200027_SF05__bin.18	94.09	0.03	0	21674	58.8493	MAGs	264	NA	9223	stool	USA	Homo sapiens	healthy	adult	no	male	NA
MehtaRS_2018__SID60238506_SF06__bin.24	97.52	1.02	100	7519	55.8585	MAGs	163	NA	9226	stool	USA	Homo sapiens	healthy	adult	no	male	NA
MehtaRS_2018__SID70053072_SF08__bin.11	93.99	1.7	33.33	3667	59.1492	MAGs	340	NA	9226	stool	USA	Homo sapiens	healthy	adult	no	male	NA
MehtaRS_2018__SID70059005_SF05__bin.19	97.96	0	0	13545	55.371	MAGs	96	NA	9228	stool	USA	Homo sapiens	healthy	adult	no	male	NA
MehtaRS_2018__SID70312587_SF06__bin.2	95.24	1.02	0	18081	55.4947	MAGs	107	NA	9226	stool	USA	Homo sapiens	healthy	adult	no	male	NA
MehtaRS_2018__SID70312587_SF07__bin.20	96.6	0.68	0	21794	57.0386	MAGs	113	NA	9226	stool	USA	Homo sapiens	healthy	adult	no	male	NA
MehtaRS_2018__SID70608855_SF05__bin.7	94.66	1.7	0	12088	59.042	MAGs	302	NA	9224	stool	USA	Homo sapiens	healthy	adult	no	male	NA
MehtaRS_2018__SID70608855_SF06__bin.2	94.39	1.02	33.33	15436	58.8624	MAGs	324	NA	9224	stool	USA	Homo sapiens	healthy	adult	no	male	NA
MehtaRS_2018__SID70616749_SF06__bin.24	90.42	0.34	0	6987	53.8572	MAGs	284	NA	9228	stool	USA	Homo sapiens	healthy	adult	no	male	NA
MehtaRS_2018__SID70616749_SF08__bin.6	91.78	0.34	0	14782	58.8621	MAGs	273	NA	9228	stool	USA	Homo sapiens	healthy	adult	no	male	NA
MehtaRS_2018__SID70802023_SF06__bin.20	92.21	4.11	14.29	6172	60.3046	MAGs	457	NA	9226	stool	USA	Homo sapiens	healthy	adult	no	male	NA
MehtaRS_2018__SID71041789_SF06__bin.21	97.96	0.68	0	15384	54.1537	MAGs	62	NA	9226	stool	USA	Homo sapiens	healthy	adult	no	male	NA
MehtaRS_2018__SID71474566_SF05__bin.3	90.65	1.4	66.67	2384	51.1326	MAGs	446	NA	9226	stool	USA	Homo sapiens	healthy	adult	no	male	NA
MehtaRS_2018__SID71869016_SF07__bin.4	90.17	1.39	100	2368	52.7449	MAGs	398	NA	9226	stool	USA	Homo sapiens	healthy	adult	no	male	NA
MehtaRS_2018__SID71869016_SF08__bin.20	97.73	0	0	2765	52.3327	MAGs	83	NA	9226	stool	USA	Homo sapiens	healthy	adult	no	male	NA
MehtaRS_2018__SID72164642_SF06__bin.2	95.24	1.73	0	13480	60.1261	MAGs	252	NA	9228	stool	USA	Homo sapiens	healthy	adult	no	male	NA
MehtaRS_2018__SID72242320_SF07__bin.9	91.95	3.43	71.43	2042	63.3203	MAGs	430	NA	9224	stool	USA	Homo sapiens	healthy	adult	no	male	NA
NanjundappaRH_2017__Healthy-2__bin.50	96.6	0	0	11320	55.3887	MAGs	162	NA	9226	stool	CAN	Homo sapiens	NA	NA	no	NA	NA
NanjundappaRH_2017__Healthy-5__bin.31	95.92	0	0	62969	57.7967	MAGs	68	NA	9226	stool	CAN	Homo sapiens	NA	NA	no	NA	NA
NanjundappaRH_2017__IBD-2__bin.40	97.96	0	0	169179	55.9289	MAGs	33	NA	9226	stool	CAN	Homo sapiens	NA	NA	no	NA	NA
NanjundappaRH_2017__NOD17.6-6__bin.24	93.2	1.36	50	27744	56.5924	MAGs	290	NA	9226	stool	CAN	Mus musculus	NA	NA	no	NA	NA
NiY_2017__Drug_W8__bin.24	97.96	0	0	52992	55.4499	MAGs	22	NA	9225	stool	NA	Mus musculus	NA	NA	NA	NA	NA
NiY_2017__LGG_W0__bin.11	97.96	0	0	38233	55.0284	MAGs	26	NA	9225	stool	NA	Mus musculus	NA	NA	NA	NA	NA
NielsenHB_2014__MH0002__bin.9	95.24	0.34	0	55075	57.2819	MAGs	286	NA	9226	stool	DNK	Homo sapiens	healthy	adult	no	NA	27.3
NielsenHB_2014__MH0012__bin.86	95.24	0.34	0	88546	55.9596	MAGs	156	NA	9226	stool	DNK	Homo sapiens	healthy	adult	no	NA	32.1
NielsenHB_2014__MH0013__bin.5	97.57	0.68	0	116641	56.0446	MAGs	126	NA	9226	stool	DNK	Homo sapiens	healthy	adult	no	NA	20.5
NielsenHB_2014__MH0060__bin.11	95.15	1.36	50	61280	54.5855	MAGs	298	NA	9226	stool	DNK	Homo sapiens	healthy	adult	no	NA	23.5
NielsenHB_2014__MH0089__bin.3	93.57	1.36	0	121834	57.154	MAGs	221	NA	9228	stool	DNK	Homo sapiens	healthy	adult	no	NA	22.5
NielsenHB_2014__MH0117__bin.5	95.75	0.34	0	120490	56.7881	MAGs	121	NA	9226	stool	DNK	Homo sapiens	healthy	adult	no	NA	34
NielsenHB_2014__MH0124__bin.48	96.24	0.34	0	381648	55.6851	MAGs	49	NA	9226	stool	DNK	Homo sapiens	healthy	adult	no	NA	33.7
NielsenHB_2014__MH0126__bin.49	92.52	0.34	100	336022	55.591	MAGs	53	NA	9226	stool	DNK	Homo sapiens	healthy	adult	no	NA	21.2
NielsenHB_2014__MH0140__bin.14	96.92	0	0	87851	54.5515	MAGs	150	NA	9226	stool	DNK	Homo sapiens	healthy	adult	no	NA	31.3
NielsenHB_2014__MH0147__bin.22	97.28	0	0	365776	55.8369	MAGs	55	NA	9226	stool	DNK	Homo sapiens	healthy	adult	no	NA	35.9
NielsenHB_2014__MH0159__bin.29	97.28	0	0	186090	55.4135	MAGs	50	NA	9226	stool	DNK	Homo sapiens	healthy	adult	no	NA	34
NielsenHB_2014__MH0182__bin.16	97.28	0.68	0	234930	57.7312	MAGs	73	NA	9228	stool	DNK	Homo sapiens	healthy	adult	no	NA	37.7
NielsenHB_2014__O2_UC14_2__bin.52	95.04	0	0	83454	53.6631	MAGs	166	NA	9226	stool	ESP	Homo sapiens	IBD	adult	no	NA	NA
NielsenHB_2014__O2_UC29_2__bin.46	91.45	0	0	46023	57.4213	MAGs	274	NA	9226	stool	ESP	Homo sapiens	IBD	adult	no	NA	NA
NielsenHB_2014__O2_UC41_2__bin.29	93.82	0.68	0	84632	55.1553	MAGs	178	NA	9226	stool	ESP	Homo sapiens	IBD	adult	no	NA	NA
NielsenHB_2014__O2_UC47_0__bin.26	97.62	0	0	191645	54.5514	MAGs	50	NA	9226	stool	ESP	Homo sapiens	IBD	adult	no	NA	21.5
NielsenHB_2014__O2_UC47_2__bin.23	95.24	0	0	197285	54.0021	MAGs	47	NA	9226	stool	ESP	Homo sapiens	IBD	adult	no	NA	NA
NielsenHB_2014__O2_UC49_2__bin.4	95.55	0	0	249035	54.928	MAGs	48	NA	9226	stool	ESP	Homo sapiens	healthy	adult	no	NA	NA
NielsenHB_2014__O2_UC50_0__bin.36	90.87	2.18	0	72293	56.5463	MAGs	214	NA	9228	stool	ESP	Homo sapiens	healthy	adult	no	NA	22.7
NielsenHB_2014__O2_UC51_2__bin.12	97.28	0.85	50	327908	55.2844	MAGs	45	NA	9226	stool	ESP	Homo sapiens	healthy	adult	no	NA	NA
NielsenHB_2014__O2_UC52_0__bin.38	94.9	1.19	0	125508	56.1661	MAGs	149	NA	9228	stool	ESP	Homo sapiens	healthy	adult	no	NA	19.8
NielsenHB_2014__O2_UC52_2__bin.28	92.06	0.68	0	79432	51.6744	MAGs	284	NA	9228	stool	ESP	Homo sapiens	healthy	NA	no	NA	NA
NielsenHB_2014__V1_CD20_4__bin.49	97.96	0.68	0	484353	56.2957	MAGs	22	NA	9226	stool	ESP	Homo sapiens	IBD	adult	no	NA	21.6
NielsenHB_2014__V1_CD21_0__bin.36	92.18	0	0	250677	58.4354	MAGs	44	NA	9228	stool	ESP	Homo sapiens	IBD	adult	no	NA	19.1
NielsenHB_2014__V1_CD22_0__bin.43	95.92	0	0	229482	56.1325	MAGs	33	NA	9226	stool	ESP	Homo sapiens	healthy	senior	no	NA	24.2
NielsenHB_2014__V1_CD31_0__bin.18	97.96	0	0	404349	55.5159	MAGs	23	NA	9226	stool	ESP	Homo sapiens	healthy	adult	no	NA	22.6
NielsenHB_2014__V1_CD35_0__bin.11	97.73	1.36	0	281161	58.2584	MAGs	31	NA	9228	stool	ESP	Homo sapiens	IBD	adult	no	NA	28.7
NielsenHB_2014__V1_CD38_0__bin.31	97.96	0	0	376886	55.5683	MAGs	47	NA	9226	stool	ESP	Homo sapiens	healthy	adult	no	NA	26.8
NielsenHB_2014__V1_CD6_4__bin.4	90.14	1.36	0	53229	55.1466	MAGs	229	NA	9226	stool	ESP	Homo sapiens	IBD	adult	no	NA	19.8
NielsenHB_2014__V1_CD7_4__bin.10	97.96	0.68	0	440388	57.4963	MAGs	22	NA	9228	stool	ESP	Homo sapiens	IBD	adult	no	NA	19.5
NielsenHB_2014__V1_UC12_0__bin.34	97.96	0.68	0	122376	55.9113	MAGs	102	NA	9226	stool	ESP	Homo sapiens	IBD	adult	no	NA	19.9
NielsenHB_2014__V1_UC26_4__bin.31	97.28	0	0	486309	55.2474	MAGs	42	NA	9226	stool	ESP	Homo sapiens	IBD	adult	no	NA	26.3
NielsenHB_2014__V1_UC36_0__bin.15	94.2	1.36	0	59263	56.1531	MAGs	217	NA	9226	stool	ESP	Homo sapiens	healthy	adult	no	NA	20.4
NielsenHB_2014__V1_UC51_0__bin.19	94.27	1.36	0	51807	53.2071	MAGs	268	NA	9226	stool	ESP	Homo sapiens	IBD	adult	no	NA	23.3
NielsenHB_2014__V1_UC52_1__bin.44	96.6	0	0	391261	54.8703	MAGs	29	NA	9226	stool	ESP	Homo sapiens	IBD	adult	no	NA	29.3
NielsenHB_2014__V1_UC55_4__bin.9	97.96	0	0	496779	56.1966	MAGs	24	NA	9226	stool	ESP	Homo sapiens	IBD	adult	no	NA	18.8
NobelYR_2015__A1072m__bin.23	95.92	0	0	19546	55.505	MAGs	32	NA	9225	stool	NA	Mus musculus	NA	NA	NA	female	NA
NobelYR_2015__A831m__bin.2	90.42	0	0	25975	55.0337	MAGs	24	NA	9225	stool	NA	Mus musculus	NA	NA	NA	female	NA
NobelYR_2015__C1172m__bin.1	96.6	0	0	4176	51.5805	MAGs	50	NA	9225	stool	NA	Mus musculus	NA	NA	NA	female	NA
NobelYR_2015__C952m__bin.11	95.24	0	0	49481	55.6517	MAGs	30	NA	9225	stool	NA	Mus musculus	NA	NA	NA	female	NA
Obregon-TitoAJ_2015__NO09__bin.6	96.6	0	0	147478	54.7919	MAGs	92	NA	9226	stool	USA	Homo sapiens	healthy	adult	no	female	23.77
Obregon-TitoAJ_2015__NO10__bin.16	95.69	0.72	0	99588	52.179	MAGs	178	NA	9226	stool	USA	Homo sapiens	healthy	adult	no	male	26.58
Obregon-TitoAJ_2015__NO13__bin.45	91.37	1.53	25	53589	54.7967	MAGs	367	NA	9226	stool	USA	Homo sapiens	healthy	adult	no	male	20.34
Obregon-TitoAJ_2015__NO15__bin.14	97.96	0	0	125250	56.5764	MAGs	56	NA	9226	stool	USA	Homo sapiens	healthy	adult	no	female	25.92
Obregon-TitoAJ_2015__NO22__bin.21	97.96	0	0	365237	55.8114	MAGs	29	NA	9226	stool	USA	Homo sapiens	healthy	adult	no	male	30.22
Obregon-TitoAJ_2015__NO23__bin.22	97.28	0	0	324325	53.8885	MAGs	29	NA	9226	stool	USA	Homo sapiens	healthy	adult	no	female	26.53
Obregon-TitoAJ_2015__SM05__bin.5	97.28	0	0	404047	55.4856	MAGs	29	NA	9226	stool	PER	Homo sapiens	healthy	newborn	yes	male	NA
Obregon-TitoAJ_2015__SM29__bin.29	97.28	0	0	364021	55.8531	MAGs	31	NA	9226	stool	PER	Homo sapiens	healthy	adult	yes	female	17.9
PehrssonE_2016__SID04C_565__bin.6	93.54	0	0	7039	56.741	MAGs	288	NA	9226	stool	PER	Homo sapiens	NA	child	NA	female	NA
PehrssonE_2016__SID05D_000__bin.9	90.22	0.34	100	7556	59.2377	MAGs	443	NA	9228	stool	PER	Homo sapiens	NA	adult	NA	male	NA
PehrssonE_2016__SID08E_160__bin.42	96.6	0.68	0	26097	57.3667	MAGs	98	NA	9226	stool	PER	Homo sapiens	NA	schoolage	NA	female	NA
PehrssonE_2016__SID09B_516__bin.17	95.87	1.02	50	6936	59.3137	MAGs	238	NA	9228	stool	PER	Homo sapiens	NA	adult	NA	female	NA
PehrssonE_2016__SID09C_517__bin.12	93.54	0.2	0	4474	54.7385	MAGs	246	NA	9226	stool	PER	Homo sapiens	NA	schoolage	NA	male	NA
QinJ_2012__CON-001__bin.28	97.96	0	0	319006	56.1331	MAGs	38	NA	9226	stool	CHN	Homo sapiens	NA	adult	no	female	26.3
QinJ_2012__CON-005__bin.7	95.58	0.68	0	120078	58.0881	MAGs	177	NA	9228	stool	CHN	Homo sapiens	NA	adult	no	female	26.67
QinJ_2012__CON-036__bin.7	95.78	1.59	33.33	80665	56.2859	MAGs	209	NA	9226	stool	CHN	Homo sapiens	NA	adult	no	female	17.69
QinJ_2012__CON-041__bin.14	92.42	1.7	0	63766	55.0858	MAGs	284	NA	9228	stool	CHN	Homo sapiens	NA	adult	no	female	19.23
QinJ_2012__CON-058__bin.7	97.96	0	0	516765	55.8496	MAGs	21	NA	9226	stool	CHN	Homo sapiens	NA	adult	no	female	23.83
QinJ_2012__CON-073__bin.5	97.96	0	0	326042	54.2188	MAGs	29	NA	9226	stool	CHN	Homo sapiens	NA	adult	no	female	24.77
QinJ_2012__CON-098__bin.21	96.6	0.68	0	379930	55.6318	MAGs	43	NA	9226	stool	CHN	Homo sapiens	NA	adult	no	male	23.43
QinJ_2012__DLF009__bin.19	97.96	0	0	535852	55.4075	MAGs	23	NA	9226	stool	CHN	Homo sapiens	T2D	adult	no	female	18.49
QinJ_2012__DLM017__bin.27	97.96	0	0	473889	56.0551	MAGs	24	NA	9226	stool	CHN	Homo sapiens	T2D	adult	no	male	18.83
QinJ_2012__DLM019__bin.22	94.9	1.25	0	61229	55.4557	MAGs	296	NA	9226	stool	CHN	Homo sapiens	T2D	adult	no	male	20.08
QinJ_2012__DLM028__bin.19	97.96	0	0	253733	55.4023	MAGs	22	NA	9226	stool	CHN	Homo sapiens	T2D	adult	no	male	20.42
QinJ_2012__DOM019__bin.8	97.96	0	0	150094	55.362	MAGs	62	NA	9226	stool	CHN	Homo sapiens	T2D	adult	no	male	25.31
QinJ_2012__NOF008__bin.30	93.2	0	0	99286	58.83	MAGs	152	NA	9227	stool	CHN	Homo sapiens	NA	adult	no	female	26.71
QinJ_2012__NOM019__bin.12	94.16	0	0	88661	54.7197	MAGs	179	NA	9226	stool	CHN	Homo sapiens	NA	adult	no	male	25.47
QinJ_2012__T2D-012__bin.2	97.96	0	0	444424	56.0692	MAGs	32	NA	9226	stool	CHN	Homo sapiens	T2D	senior	no	female	29.03
QinJ_2012__T2D-036__bin.36	97.96	0	0	417985	55.2632	MAGs	22	NA	9226	stool	CHN	Homo sapiens	T2D	senior	no	male	27.44
QinJ_2012__T2D-047__bin.2	97.28	0.68	0	191266	55.3956	MAGs	80	NA	9226	stool	CHN	Homo sapiens	T2D	senior	no	female	23.46
QinJ_2012__T2D-049__bin.17	96.6	0.68	0	370054	55.6578	MAGs	30	NA	9226	stool	CHN	Homo sapiens	T2D	adult	no	female	24.84
QinJ_2012__T2D-050__bin.27	97.96	0	0	504431	56.0211	MAGs	31	NA	9226	stool	CHN	Homo sapiens	T2D	senior	no	female	22.07
QinJ_2012__T2D-051__bin.42	96.26	0	0	226617	56.0743	MAGs	94	NA	9226	stool	CHN	Homo sapiens	T2D	adult	no	female	24.77
QinJ_2012__T2D-064__bin.9	96.6	0.68	0	283768	56.2653	MAGs	60	NA	9226	stool	CHN	Homo sapiens	T2D	adult	no	female	23.63
QinJ_2012__T2D-072__bin.10	97.96	0.68	0	276279	55.4993	MAGs	55	NA	9226	stool	CHN	Homo sapiens	T2D	adult	no	male	23.94
QinJ_2012__T2D-075__bin.11	97.96	1.36	0	312035	58.3124	MAGs	45	NA	9228	stool	CHN	Homo sapiens	T2D	senior	no	male	20.55
QinJ_2012__T2D-095__bin.47	97.28	0.68	0	344584	56.4681	MAGs	62	NA	9226	stool	CHN	Homo sapiens	T2D	adult	no	male	20.76
QinN_2014__HD-11__bin.3	97.96	0.68	0	520096	55.5021	MAGs	17	NA	9226	stool	CHN	Homo sapiens	NA	adult	no	female	19.95
QinN_2014__HD-18__bin.21	96.6	0.68	0	408909	55.8772	MAGs	20	NA	9226	stool	CHN	Homo sapiens	NA	adult	no	male	22.31
QinN_2014__HD-27__bin.19	95.58	1.36	0	601356	57.7625	MAGs	22	NA	9228	stool	CHN	Homo sapiens	NA	adult	no	male	19.94
QinN_2014__HD-36__bin.14	97.96	0.68	0	453400	55.5066	MAGs	17	NA	9226	stool	CHN	Homo sapiens	NA	adult	no	female	20.32
QinN_2014__HD-37__bin.21	97.96	0	0	317477	55.9338	MAGs	30	NA	9226	stool	CHN	Homo sapiens	NA	adult	no	female	20.17
QinN_2014__HD-55__bin.45	94.43	1.53	0	101401	55.1119	MAGs	175	NA	9226	stool	CHN	Homo sapiens	NA	adult	no	male	22.04
QinN_2014__HD-81__bin.27	90.79	1.4	0	26647	61.414	MAGs	478	NA	9226	stool	CHN	Homo sapiens	NA	adult	no	male	20.05
QinN_2014__HD-9__bin.30	97.96	0	0	544354	55.5291	MAGs	35	NA	9226	stool	CHN	Homo sapiens	NA	adult	no	female	18.73
QinN_2014__HV-7__bin.4	97.28	0	0	365141	55.7801	MAGs	32	NA	9226	stool	CHN	Homo sapiens	NA	senior	no	male	22.77
QinN_2014__LD-22__bin.38	97.96	0	0	527498	55.3919	MAGs	15	NA	9226	stool	CHN	Homo sapiens	HBV;cirrhosis	adult	no	female	22.86
QinN_2014__LD-30__bin.24	97.96	0	0	333836	55.6917	MAGs	29	NA	9226	stool	CHN	Homo sapiens	HBV;cirrhosis	adult	no	male	23.88
QinN_2014__LD-35__bin.63	97.96	0.68	0	519110	55.4582	MAGs	24	NA	9226	stool	CHN	Homo sapiens	cirrhosis	adult	no	male	24.98
QinN_2014__LD-43__bin.32	96.6	0.68	0	302506	55.7443	MAGs	29	NA	9226	stool	CHN	Homo sapiens	HBV;ascites;cirrhosis	adult	no	female	17.58
QinN_2014__LD-52__bin.5	90.4	0.68	0	61034	55.0726	MAGs	260	NA	9226	stool	CHN	Homo sapiens	HBV;cirrhosis	adult	no	female	19.1
QinN_2014__LD-6__bin.43	91.45	2.04	0	31473	49.722	MAGs	368	NA	9226	stool	CHN	Homo sapiens	HBV;cirrhosis	adult	no	female	23.73
QinN_2014__LD-83__bin.16	97.96	0	0	370549	55.5702	MAGs	33	NA	9226	stool	CHN	Homo sapiens	HBV;ascites;cirrhosis	adult	no	male	23.12
QinN_2014__LV-22__bin.9	97.96	1.36	0	618268	57.8749	MAGs	27	NA	9228	stool	CHN	Homo sapiens	HBV;ascites;cirrhosis	adult	no	female	22.48
RampelliS_2015__IT2__bin.10	93.02	0	0	45992	55.0748	MAGs	245	NA	9226	stool	ITA	Homo sapiens	NA	adult	no	female	NA
RampelliS_2015__IT5__bin.17	91.24	0.68	0	72952	55.3871	MAGs	167	NA	9226	stool	ITA	Homo sapiens	NA	adult	no	male	NA
RampelliS_2015__IT6__bin.28	96.6	0	0	459088	55.4776	MAGs	28	NA	9226	stool	ITA	Homo sapiens	NA	adult	no	female	NA
RaymondF_2016__P13E0__bin.29	97.96	0.68	0	229270	55.8394	MAGs	31	NA	9224	stool	CAN	Homo sapiens	healthy	adult	no	female	29.76
RaymondF_2016__P13E7__bin.1	94.56	0	0	37192	55.9583	MAGs	395	NA	9224	stool	CAN	Homo sapiens	healthy	adult	no	female	29.76
RaymondF_2016__P13E90__bin.45	97.96	0.68	0	257260	56.9249	MAGs	40	NA	9224	stool	CAN	Homo sapiens	healthy	adult	no	female	29.76
RaymondF_2016__P15E7__bin.21	95.92	0	0	199271	54.4966	MAGs	68	NA	9224	stool	CAN	Homo sapiens	healthy	adult	no	female	26.43
RaymondF_2016__P17E90__bin.75	97.96	0	0	414268	55.8653	MAGs	22	NA	9226	stool	CAN	Homo sapiens	healthy	adult	no	male	23.43
RaymondF_2016__P18E0__bin.81	97.96	0	0	820180	55.7767	MAGs	19	NA	9226	stool	CAN	Homo sapiens	healthy	adult	no	female	24.35
RaymondF_2016__P19E0__bin.102	97.96	0	0	481361	55.7056	MAGs	21	NA	9226	stool	CAN	Homo sapiens	healthy	adult	no	male	24.61
RaymondF_2016__P19E7__bin.74	97.96	0	0	417678	55.6915	MAGs	25	NA	9226	stool	CAN	Homo sapiens	healthy	adult	no	male	24.61
RaymondF_2016__P19E90__bin.58	97.96	0	0	601586	55.8226	MAGs	24	NA	9226	stool	CAN	Homo sapiens	healthy	adult	no	male	24.61
RaymondF_2016__P1E0__bin.60	97.62	1.36	0	164830	58.3474	MAGs	61	NA	9228	stool	CAN	Homo sapiens	healthy	adult	no	male	22.16
RaymondF_2016__P1E7__bin.30	97.96	0.68	0	746021	57.5639	MAGs	20	NA	9228	stool	CAN	Homo sapiens	healthy	adult	no	male	22.16
RaymondF_2016__P21E0__bin.13	96.6	0	0	330894	55.8043	MAGs	28	NA	9226	stool	CAN	Homo sapiens	healthy	adult	no	female	22.41
RaymondF_2016__P21E7__bin.34	97.96	0	0	397011	55.8065	MAGs	24	NA	9226	stool	CAN	Homo sapiens	healthy	adult	no	female	22.41
RaymondF_2016__P21E90__bin.30	97.96	0	0	487534	55.7262	MAGs	18	NA	9226	stool	CAN	Homo sapiens	healthy	adult	no	female	22.41
RaymondF_2016__P23C0__bin.20	97.96	0	0	344490	57.3395	MAGs	30	NA	9224	stool	CAN	Homo sapiens	healthy	adult	no	female	19.21
RaymondF_2016__P23C7__bin.31	97.28	0	0	336344	57.1659	MAGs	27	NA	9224	stool	CAN	Homo sapiens	healthy	adult	no	female	19.21
RaymondF_2016__P25C90__bin.10	97.96	0.68	0	445702	55.6248	MAGs	24	NA	9226	stool	CAN	Homo sapiens	healthy	adult	no	female	22.32
RaymondF_2016__P2E0__bin.59	97.96	0	0	159214	55.9335	MAGs	104	NA	9226	stool	CAN	Homo sapiens	healthy	adult	no	male	22.55
RaymondF_2016__P4E7__bin.7	96.26	0	0	320212	57.1003	MAGs	36	NA	9224	stool	CAN	Homo sapiens	healthy	adult	no	male	29.04
RaymondF_2016__P7C0__bin.76	97.96	0	0	399140	56.1126	MAGs	28	NA	9226	stool	CAN	Homo sapiens	healthy	adult	no	female	23.73
RaymondF_2016__P7C7__bin.62	95.92	0	0	399095	56.1112	MAGs	21	NA	9226	stool	CAN	Homo sapiens	healthy	adult	no	female	23.73
RaymondF_2016__P7C90__bin.25	97.28	0	0	275190	56.0584	MAGs	49	NA	9226	stool	CAN	Homo sapiens	healthy	adult	no	female	23.73
RosshartSP_2019__TaconicGutShotgunGutMouse12__bin.31	92.11	2.38	75	6044	59.2323	MAGs	423	NA	9224	caecum	NA	Mus musculus	NA	NA	NA	NA	NA
RosshartSP_2019__TaconicGutShotgunGutMouse3__bin.43	93.2	0.68	0	4453	55.7377	MAGs	139	NA	9224	caecum	NA	Mus musculus	NA	NA	NA	NA	NA
SandersJG_2019__SAMEA5854205__bin.2	95.1	1.06	0	4269	56.4769	MAGs	306	NA	9226	stool	NA	Mus musculus	NA	NA	NA	female	NA
SandersJG_2019__SAMEA5854210__bin.6	96.26	1.36	0	12323	56.8125	MAGs	261	NA	9226	stool	NA	Mus musculus	NA	NA	NA	female	NA
SandersJG_2019__SAMEA5854211__bin.3	93.49	1.36	0	14472	58.3472	MAGs	309	NA	9226	stool	NA	Mus musculus	NA	NA	NA	female	NA
SandersJG_2019__SAMEA5854234__bin.3	93.37	2.38	0	6478	56.9157	MAGs	381	NA	9226	stool	NA	Mus musculus	NA	NA	NA	female	NA
SandersJG_2019__SAMEA5854243__bin.2	95.92	1.7	0	25296	55.578	MAGs	114	NA	9226	stool	NA	Mus musculus	NA	NA	NA	female	NA
SandersJG_2019__SAMEA5854261__bin.4	96.26	3.57	0	8640	56.1921	MAGs	209	NA	9226	stool	NA	Mus musculus	NA	NA	NA	female	NA
SandersJG_2019__SAMEA5854285__bin.5	94.22	0.71	50	4354	54.7542	MAGs	344	NA	9226	stool	NA	Mus musculus	NA	NA	NA	female	NA
SandersJG_2019__SAMEA5854287__bin.1	90.36	3.57	16.67	10402	56.4699	MAGs	406	NA	9226	stool	NA	Mus musculus	NA	NA	NA	female	NA
SandersJG_2019__SAMEA5854291__bin.10	92.07	1.7	33.33	6461	56.4464	MAGs	435	NA	9226	stool	NA	Mus musculus	NA	NA	NA	female	NA
SandersJG_2019__SAMEA5854302__bin.4	91.47	0.68	0	1724	51.1021	MAGs	445	NA	9226	stool	NA	Mus musculus	NA	NA	NA	female	NA
SandersJG_2019__SAMEA5854308__bin.9	93.76	1.36	0	2851	60.3648	MAGs	226	NA	9226	stool	NA	Mus musculus	NA	NA	NA	female	NA
SandersJG_2019__SAMEA5854313__bin.2	92.07	1.36	0	6191	52.8671	MAGs	412	NA	9226	stool	NA	Mus musculus	NA	NA	NA	female	NA
SandersJG_2019__SAMEA5854318__bin.3	91.04	0.72	0	5511	59.8439	MAGs	433	NA	9226	stool	NA	Mus musculus	NA	NA	NA	female	NA
SandersJG_2019__SAMEA5854324__bin.5	90.39	3.4	20	6440	56.9876	MAGs	481	NA	9226	stool	NA	Mus musculus	NA	NA	NA	female	NA
SandersJG_2019__SAMEA5854329__bin.4	96.26	1.36	0	8446	49.775	MAGs	240	NA	9226	stool	NA	Mus musculus	NA	NA	NA	female	NA
SandersJG_2019__SAMEA5854341__bin.2	91.5	3.06	0	6413	54.8261	MAGs	307	NA	9226	stool	NA	Mus musculus	NA	NA	NA	female	NA
SandersJG_2019__SAMEA5854368__bin.4	91.3	1.4	0	5615	58.9849	MAGs	380	NA	9226	stool	NA	Mus musculus	NA	NA	NA	female	NA
SandersJG_2019__SAMEA5854392__bin.5	93.65	1.02	0	3984	59.2369	MAGs	325	NA	9226	stool	NA	Mus musculus	NA	NA	NA	female	NA
SandersJG_2019__SAMEA5854395__bin.2	90.42	1.02	50	1716	58.7995	MAGs	400	NA	9226	stool	NA	Mus musculus	NA	NA	NA	female	NA
SandersJG_2019__SAMEA5854412__bin.11	97.96	1.53	0	8082	55.5803	MAGs	188	NA	9226	stool	NA	Mus musculus	NA	NA	NA	female	NA
SandersJG_2019__SAMEA5854441__bin.4	91.16	1.25	0	3031	56.318	MAGs	440	NA	9226	stool	NA	Mus musculus	NA	NA	NA	female	NA
SandersJG_2019__SAMEA5854455__bin.9	93.74	1.36	0	3342	56.6727	MAGs	350	NA	9226	stool	NA	Mus musculus	NA	NA	NA	female	NA
SandersJG_2019__SAMEA5854467__bin.4	97.28	0.68	0	5558	58.5282	MAGs	114	NA	9226	stool	NA	Mus musculus	NA	NA	NA	female	NA
SandersJG_2019__SAMEA5854487__bin.4	90.37	1.19	0	2608	53.9494	MAGs	424	NA	9226	stool	NA	Mus musculus	NA	NA	NA	female	NA
SandersJG_2019__SAMEA5854499__bin.1	96.08	2.95	40	4160	56.7548	MAGs	292	NA	9226	stool	NA	Mus musculus	NA	NA	NA	female	NA
SandersJG_2019__SAMEA5854535__bin.1	93.54	0.68	0	12836	54.5887	MAGs	317	NA	9226	stool	NA	Mus musculus	NA	NA	NA	female	NA
SandersJG_2019__SAMEA5856925__bin.5	97.96	0.68	0	10481	56.4832	MAGs	152	NA	9226	stool	NA	Mus musculus	NA	NA	NA	NA	NA
SandersJG_2019__SAMEA5856977__bin.4	92.4	1.87	25	15787	57.1736	MAGs	310	NA	9226	stool	NA	Mus musculus	NA	NA	NA	NA	NA
SandersJG_2019__SAMEA5856983__bin.4	95.58	3.06	20	6417	51.8311	MAGs	224	NA	9226	stool	NA	Mus musculus	NA	NA	NA	NA	NA
SandersJG_2019__SAMEA5856991__bin.2	97.26	2.76	40	5870	53.339	MAGs	262	NA	9226	stool	NA	Mus musculus	NA	NA	NA	NA	NA
SandersJG_2019__SAMEA5856998__bin.5	90.14	0.88	0	1913	54.1558	MAGs	456	NA	9226	stool	NA	Mus musculus	NA	NA	NA	NA	NA
SandersJG_2019__SAMEA5857009__bin.3	91.16	1.36	0	8180	58.1174	MAGs	439	NA	9226	stool	NA	Mus musculus	NA	NA	NA	NA	NA
SandersJG_2019__SAMEA5857013__bin.1	94.3	1.5	0	3998	54.3272	MAGs	304	NA	9226	stool	NA	Mus musculus	NA	NA	NA	NA	NA
SandersJG_2019__SAMEA5857024__bin.2	94.69	3.74	0	7904	50.544	MAGs	284	NA	9226	stool	NA	Mus musculus	NA	NA	NA	NA	NA
SandersJG_2019__SAMEA5857044__bin.3	95.58	0.68	0	9230	59.2308	MAGs	307	NA	9226	stool	NA	Mus musculus	NA	NA	NA	NA	NA
SandersJG_2019__SAMEA5857062__bin.3	93.65	2.38	0	2053	56.6001	MAGs	277	NA	9226	stool	NA	Mus musculus	NA	NA	NA	NA	NA
SandersJG_2019__SAMEA5857063__bin.4	94.9	1.63	25	4227	57.393	MAGs	372	NA	9226	stool	NA	Mus musculus	NA	NA	NA	NA	NA
SandersJG_2019__SAMEA5857066__bin.1	91.84	1.36	0	15153	55.1046	MAGs	387	NA	9226	stool	NA	Mus musculus	NA	NA	NA	NA	NA
SandersJG_2019__SAMEA5857070__bin.2	94.04	1.7	0	1569	57.6801	MAGs	340	NA	9226	stool	NA	Mus musculus	NA	NA	NA	NA	NA
SandersJG_2019__SAMEA5857077__bin.5	91.84	1.02	0	2127	56.0884	MAGs	259	NA	9226	stool	NA	Mus musculus	NA	NA	NA	NA	NA
SandersJG_2019__SAMEA5857082__bin.6	95.92	2.44	0	2396	62.3957	MAGs	171	NA	9226	stool	NA	Mus musculus	NA	NA	NA	NA	NA
SandersJG_2019__SAMEA5857083__bin.4	95.92	0.68	0	35068	55.4694	MAGs	120	NA	9226	stool	NA	Mus musculus	NA	NA	NA	NA	NA
SandersJG_2019__SAMEA5857090__bin.5	94.25	0	0	2328	60.0086	MAGs	223	NA	9226	stool	NA	Mus musculus	NA	NA	NA	NA	NA
SandersJG_2019__SAMEA5857104__bin.7	90.76	0.68	0	10934	55.8716	MAGs	138	NA	9226	stool	NA	Mus musculus	NA	NA	NA	NA	NA
SandersJG_2019__SAMEA5857128__bin.4	94.22	2.04	33.33	5551	58.53	MAGs	182	NA	9226	stool	NA	Mus musculus	NA	NA	NA	NA	NA
SandersJG_2019__SAMEA5857137__bin.4	90.39	2.72	20	9231	58.206	MAGs	442	NA	9226	stool	NA	Mus musculus	NA	NA	NA	NA	NA
SankaranarayananK_2015__CA04__bin.20	94.88	2.31	33.33	2704	58.9867	MAGs	311	NA	9224	stool	USA	Homo sapiens	healthy	adult	no	male	33.1
SankaranarayananK_2015__CA05__bin.11	96.6	0	0	24917	56.7444	MAGs	31	NA	9226	stool	USA	Homo sapiens	T2D	senior	no	female	27.3
SankaranarayananK_2015__CA06__bin.35	96.15	0.68	0	44307	58.923	MAGs	175	NA	9228	stool	USA	Homo sapiens	healthy	adult	no	female	44.2
SankaranarayananK_2015__CA13__bin.35	97.96	0.23	0	47508	57.2619	MAGs	108	NA	9226	stool	USA	Homo sapiens	healthy	adult	no	female	27.3
SankaranarayananK_2015__CA14__bin.43	94.05	0.68	0	7356	51.1555	MAGs	314	NA	9226	stool	USA	Homo sapiens	healthy	adult	no	male	25.2
SchirmerM_2016__G88741__bin.13	93.49	1.7	0	95761	57.9787	MAGs	162	NA	9228	stool	NLD	Homo sapiens	healthy	adult	no	female	18.04
SchirmerM_2016__G88745__bin.20	97.82	1.7	33.33	134208	56.1405	MAGs	104	NA	9226	stool	NLD	Homo sapiens	healthy	adult	no	female	18.13
SchirmerM_2016__G88773__bin.11	95.58	0	0	90120	55.5482	MAGs	130	NA	9226	stool	NLD	Homo sapiens	healthy	adult	no	female	21.5
SchirmerM_2016__G88778__bin.16	94.47	0.68	0	60090	56.2856	MAGs	308	NA	9226	stool	NLD	Homo sapiens	healthy	adult	no	female	22.6
SchirmerM_2016__G88801__bin.20	97.28	0.68	100	96339	54.7483	MAGs	132	NA	9226	stool	NLD	Homo sapiens	healthy	adult	no	male	22.25
SchirmerM_2016__G88811__bin.16	94.56	0	0	163869	56.3279	MAGs	69	NA	9226	stool	NLD	Homo sapiens	healthy	adult	no	female	20.94
SchirmerM_2016__G88828__bin.1	93.54	0.91	50	50173	53.3853	MAGs	352	NA	9226	stool	NLD	Homo sapiens	healthy	adult	no	female	21.63
SchirmerM_2016__G88837__bin.1	97.45	0.68	0	49884	54.3621	MAGs	305	NA	9226	stool	NLD	Homo sapiens	healthy	adult	no	female	22.86
SchirmerM_2016__G88851__bin.4	95.92	0	0	100851	55.4273	MAGs	162	NA	9226	stool	NLD	Homo sapiens	healthy	adult	no	female	22.72
SchirmerM_2016__G88869__bin.5	92.4	0	0	45826	55.0626	MAGs	287	NA	9226	stool	NLD	Homo sapiens	healthy	adult	no	female	20.83
SchirmerM_2016__G88881__bin.6	94.42	2.08	50	56096	54.7258	MAGs	280	NA	9226	stool	NLD	Homo sapiens	healthy	adult	no	female	20.52
SchirmerM_2016__G88896__bin.6	97.96	0	0	125615	54.3176	MAGs	133	NA	9226	stool	NLD	Homo sapiens	healthy	adult	no	female	19.92
SchirmerM_2016__G88898__bin.11	97.57	0	0	53863	54.8484	MAGs	271	NA	9226	stool	NLD	Homo sapiens	healthy	adult	no	female	25.22
SchirmerM_2016__G88939__bin.33	93.28	0.68	0	42690	54.7435	MAGs	359	NA	9226	stool	NLD	Homo sapiens	healthy	adult	no	female	21.38
SchirmerM_2016__G88944__bin.11	94.08	0.68	0	87407	54.832	MAGs	160	NA	9226	stool	NLD	Homo sapiens	healthy	adult	no	female	18.07
SchirmerM_2016__G89000__bin.17	95.92	0.68	0	90461	58.57	MAGs	151	NA	9228	stool	NLD	Homo sapiens	healthy	adult	no	female	21.38
SchirmerM_2016__G89002__bin.21	95.92	0.68	100	126115	55.937	MAGs	85	NA	9226	stool	NLD	Homo sapiens	healthy	adult	no	male	22.99
SchirmerM_2016__G89006__bin.12	95.75	1.59	0	100025	57.1237	MAGs	206	NA	9226	stool	NLD	Homo sapiens	healthy	adult	no	female	21.08
SchirmerM_2016__G89039__bin.3	97.96	0	0	185642	56.9112	MAGs	48	NA	9226	stool	NLD	Homo sapiens	healthy	adult	no	male	20.11
SchirmerM_2016__G89043__bin.18	95.92	0	0	159641	54.8449	MAGs	76	NA	9226	stool	NLD	Homo sapiens	healthy	adult	no	male	24.28
SchirmerM_2016__G89069__bin.16	96.6	0.34	0	131341	56.3617	MAGs	140	NA	9226	stool	NLD	Homo sapiens	healthy	adult	no	female	24.46
SchirmerM_2016__G89083__bin.16	91.16	0	0	85096	54.9767	MAGs	175	NA	9226	stool	NLD	Homo sapiens	healthy	senior	no	female	21.19
SchirmerM_2016__G89085__bin.25	92.52	0.37	0	48688	59.9963	MAGs	291	NA	9228	stool	NLD	Homo sapiens	healthy	adult	no	female	24.61
SchirmerM_2016__G89089__bin.12	95.92	0.34	100	115402	58.6775	MAGs	130	NA	9228	stool	NLD	Homo sapiens	healthy	adult	no	female	19.72
SchirmerM_2016__G89114__bin.24	96.83	0	0	117286	57.3845	MAGs	106	NA	9226	stool	NLD	Homo sapiens	healthy	adult	no	female	31.71
SchirmerM_2016__G89166__bin.7	97.28	0	0	106949	56.0707	MAGs	111	NA	9226	stool	NLD	Homo sapiens	healthy	adult	no	male	22.84
SchirmerM_2016__G89178__bin.21	97.28	0.68	0	126982	54.2959	MAGs	82	NA	9226	stool	NLD	Homo sapiens	healthy	adult	no	female	22.05
SchirmerM_2016__G89185__bin.15	94.21	0.72	50	30376	55.5208	MAGs	430	NA	9226	stool	NLD	Homo sapiens	healthy	adult	no	female	19.29
SchirmerM_2016__G89187__bin.15	97.28	1.36	50	45790	53.8611	MAGs	263	NA	9226	stool	NLD	Homo sapiens	healthy	adult	no	female	20.31
SchirmerM_2016__G89190__bin.11	96.6	0	0	105761	55.5961	MAGs	84	NA	9226	stool	NLD	Homo sapiens	healthy	adult	no	female	NA
SchirmerM_2016__G89195__bin.4	95.92	0	0	134385	55.0992	MAGs	87	NA	9226	stool	NLD	Homo sapiens	healthy	adult	no	female	20.66
SchirmerM_2016__G89266__bin.8	94.29	0.14	0	29034	56.0309	MAGs	413	NA	9226	stool	NLD	Homo sapiens	healthy	adult	no	NA	NA
SchirmerM_2016__G89268__bin.18	96.94	0	0	164560	55.8435	MAGs	77	NA	9226	stool	NLD	Homo sapiens	healthy	adult	no	male	28.09
SchirmerM_2016__G89273__bin.11	97.96	0	0	188454	54.7667	MAGs	67	NA	9226	stool	NLD	Homo sapiens	healthy	adult	no	female	18.52
SchulferAF_2018__SAMEA27205918__bin.15	93.2	0	0	92393	53.9684	MAGs	25	NA	9226	stool	NA	Mus musculus	NA	NA	NA	NA	NA
ShaoY_2019__SID64053380-7ae6-11e9-a106-68b59976a384__bin.74	91.5	1.36	0	5001	57.0886	MAGs	326	NA	9226	stool	GBR	Homo sapiens	healthy	adult	no	female	NA
ShaoY_2019__SID6761ff86-7ae6-11e9-a106-68b59976a384__bin.59	94.73	0	0	13462	56.3066	MAGs	41	NA	9226	stool	GBR	Homo sapiens	healthy	adult	no	female	NA
ShaoY_2019__SID6e7c2148-7ae6-11e9-a106-68b59976a384__bin.8	96.37	1.7	0	13845	57.1036	MAGs	310	NA	9226	stool	GBR	Homo sapiens	healthy	adult	no	male	NA
ShaoY_2019__SID7fded584-7ae6-11e9-a106-68b59976a384__bin.6	97.96	0	0	50149	57.7559	MAGs	43	NA	9226	stool	GBR	Homo sapiens	healthy	newborn	no	male	NA
ShaoY_2019__SID865d378e-7ae6-11e9-a106-68b59976a384__bin.26	97.96	0	0	80690	53.6324	MAGs	28	NA	9226	stool	GBR	Homo sapiens	healthy	newborn	no	male	NA
ShaoY_2019__SID9406e8e4-7ae6-11e9-a106-68b59976a384__bin.62	93.48	1.4	0	10626	55.176	MAGs	321	NA	9226	stool	GBR	Homo sapiens	healthy	adult	no	male	NA
ShaoY_2019__SID9a7499c4-7ae6-11e9-a106-68b59976a384__bin.25	93.31	1.4	0	5661	62.5508	MAGs	246	NA	9224	stool	GBR	Homo sapiens	healthy	adult	no	female	NA
ShaoY_2019__SID9e3bcc26-7ae6-11e9-a106-68b59976a384__bin.7	95.35	1.7	0	13316	55.6549	MAGs	223	NA	9226	stool	GBR	Homo sapiens	healthy	newborn	no	female	NA
ShaoY_2019__SID9f6e3980-7ae6-11e9-a106-68b59976a384__bin.34	97.28	2.72	25	3670	54.5777	MAGs	121	NA	9226	stool	GBR	Homo sapiens	healthy	adult	no	male	NA
ShaoY_2019__a51ffb70-7ae6-11e9-a106-68b59976a384__bin.13	96.6	0.68	0	215058	56.6866	MAGs	35	NA	9224	stool	GBR	Homo sapiens	healthy	newborn	no	male	NA
ShaoY_2019__a8a8c51a-7ae6-11e9-a106-68b59976a384__bin.17	97.96	0	0	53632	55.6328	MAGs	48	NA	9226	stool	GBR	Homo sapiens	healthy	newborn	no	female	NA
ShaoY_2019__aa5efffa-7ae6-11e9-a106-68b59976a384__bin.5	97.96	0	0	35524	56.5224	MAGs	29	NA	9228	stool	GBR	Homo sapiens	healthy	adult	no	female	NA
ShaoY_2019__b1e58c76-7ae6-11e9-a106-68b59976a384__bin.10	95.92	0.38	50	31512	57.0703	MAGs	123	NA	9226	stool	GBR	Homo sapiens	healthy	newborn	no	female	NA
ShaoY_2019__b8fdcd48-7ae6-11e9-a106-68b59976a384__bin.8	96.6	0	0	12266	55.7965	MAGs	25	NA	9226	stool	GBR	Homo sapiens	healthy	adult	no	male	NA
ShaoY_2019__be5fb2b0-7ae6-11e9-a106-68b59976a384__bin.10	96.6	0	0	19890	54.4243	MAGs	32	NA	9226	stool	GBR	Homo sapiens	healthy	adult	no	male	NA
ShaoY_2019__c3ff897a-7ae6-11e9-a106-68b59976a384__bin.6	96.6	0.68	100	47710	55.1855	MAGs	56	NA	9226	stool	GBR	Homo sapiens	healthy	newborn	no	female	NA
ShaoY_2019__c50d5194-7ae6-11e9-a106-68b59976a384__bin.21	97.96	0.68	0	112727	57.6712	MAGs	33	NA	9228	stool	GBR	Homo sapiens	healthy	newborn	no	female	NA
ShaoY_2019__ca6cbd8c-7ae6-11e9-a106-68b59976a384__bin.18	97.96	0	0	70142	55.2294	MAGs	33	NA	9228	stool	GBR	Homo sapiens	healthy	newborn	no	male	NA
ShaoY_2019__dd6c975e-7ae6-11e9-a106-68b59976a384__bin.12	96.6	0	0	9639	58.1388	MAGs	29	NA	9226	stool	GBR	Homo sapiens	healthy	adult	no	male	NA
ShaoY_2019__e75bda04-7ae6-11e9-a106-68b59976a384__bin.10	97.96	0	0	178713	54	MAGs	24	NA	9226	stool	GBR	Homo sapiens	healthy	adult	no	male	NA
ShaoY_2019__ebf563f0-7ae6-11e9-a106-68b59976a384__bin.21	94.56	0.91	50	13290	57.073	MAGs	133	NA	9226	stool	GBR	Homo sapiens	healthy	adult	no	male	NA
ShaoY_2019__ed6af006-7ae6-11e9-a106-68b59976a384__bin.8	97.96	0	0	10769	57.2198	MAGs	40	NA	9226	stool	GBR	Homo sapiens	healthy	adult	no	female	NA
ShaoY_2019__f0b9901e-7ae6-11e9-a106-68b59976a384__bin.34	97.96	0	0	361368	58.7044	MAGs	26	NA	9228	stool	GBR	Homo sapiens	healthy	adult	no	NA	NA
ShaoY_2019__f3f6e484-7ae6-11e9-a106-68b59976a384__bin.4	97.96	0	0	59201	57.1984	MAGs	34	NA	9226	stool	GBR	Homo sapiens	healthy	adult	no	male	NA
ShaoY_2019__f5da0042-7ae6-11e9-a106-68b59976a384__bin.20	96.6	0.68	0	7891	58.0028	MAGs	69	NA	9226	stool	GBR	Homo sapiens	healthy	adult	no	female	NA
SharonG_2019__SAMEA5322259__bin.3	93.88	2.04	0	4774	60.0335	MAGs	169	NA	9224	stool	NA	Mus musculus	TD	NA	NA	male	NA
SharonG_2019__SAMEA5322260__bin.7	96.6	0	0	4149	53.3623	MAGs	117	NA	9226	stool	NA	Mus musculus	TD	NA	NA	male	NA
SharonG_2019__SAMEA5322274__bin.6	94.15	1.5	25	15440	59.7409	MAGs	187	NA	9224	stool	NA	Mus musculus	ASD	NA	NA	male	NA
SharonG_2019__SAMEA5322281__bin.6	96.6	1.02	0	179909	58.882	MAGs	52	NA	9228	stool	NA	Mus musculus	ASD	NA	NA	female	NA
SharonG_2019__SAMEA5322282__bin.2	96.37	0.68	0	29299	58.3604	MAGs	89	NA	9224	stool	NA	Mus musculus	ASD	NA	NA	female	NA
SharonG_2019__SAMEA5322284__bin.3	94.39	2.38	50	1818	58.5259	MAGs	229	NA	9226	stool	NA	Mus musculus	TD	NA	NA	female	NA
SharonG_2019__SAMEA5322288__bin.7	97.96	0.23	0	15046	56.8856	MAGs	64	NA	9228	stool	NA	Mus musculus	ASD	NA	NA	female	NA
SharonG_2019__SAMEA5322289__bin.3	91.34	2.95	16.67	6309	57.6478	MAGs	408	NA	9228	stool	NA	Mus musculus	ASD	NA	NA	female	NA
SharonG_2019__SAMEA5322291__bin.7	95.24	0.03	0	1599	61.2258	MAGs	245	NA	9224	stool	NA	Mus musculus	TD	NA	NA	female	NA
SharonG_2019__SAMEA5322292__bin.1	92.52	0	0	18429	55.1088	MAGs	33	NA	9226	stool	NA	Mus musculus	TD	NA	NA	female	NA
SharonG_2019__SAMEA5322298__bin.1	95.24	0.68	0	7597	58.3125	MAGs	183	NA	9224	stool	NA	Mus musculus	ASD	NA	NA	female	NA
SharonG_2019__SAMEA5322300__bin.6	95.24	0	0	7954	56.2233	MAGs	66	NA	9226	stool	NA	Mus musculus	TD	NA	NA	female	NA
SharonG_2019__SAMEA5322304__bin.2	97.28	1.02	0	4356	58.2185	MAGs	270	NA	9228	stool	NA	Mus musculus	ASD	NA	NA	female	NA
SharonG_2019__SAMEA5322305__bin.3	90.77	0.68	0	6989	58.8925	MAGs	391	NA	9228	stool	NA	Mus musculus	ASD	NA	NA	female	NA
SharonG_2019__SAMEA5322306__bin.7	97.28	0	0	5667	57.6496	MAGs	74	NA	9224	stool	NA	Mus musculus	ASD	NA	NA	female	NA
SharonG_2019__SAMEA5322313__bin.1	94.22	0.23	100	8743	58.0236	MAGs	208	NA	9228	stool	NA	Mus musculus	ASD	NA	NA	female	NA
SharonG_2019__SAMEA5322315__bin.6	91.22	1.73	100	7626	58.0383	MAGs	474	NA	9224	stool	NA	Mus musculus	TD	NA	NA	female	NA
SharonG_2019__SAMEA5322316__bin.4	94.56	0	0	32044	56.5129	MAGs	149	NA	9226	stool	NA	Mus musculus	TD	NA	NA	female	NA
SharonG_2019__SAMEA5322320__bin.3	97.28	0	0	31298	57.7705	MAGs	53	NA	9228	stool	NA	Mus musculus	ASD	NA	NA	female	NA
SharonG_2019__SAMEA5322323__bin.3	95.24	1.36	0	63726	57.4899	MAGs	71	NA	9224	stool	NA	Mus musculus	TD	NA	NA	female	NA
SharonG_2019__SAMEA5322359__bin.11	94.56	0	0	126303	56.6004	MAGs	35	NA	9226	stool	NA	Homo sapiens	TD-Donor	NA	NA	male	NA
SunL_2019__KO3__bin.13	95.24	0	0	148919	55.5443	MAGs	32	NA	9225	stool	NA	Mus musculus	NA	NA	NA	NA	NA
ThomasAM_2019__CRC_MR_SBJ06C_17__bin.1	92.86	0.71	50	24125	57.2974	MAGs	321	NA	9226	stool	ITA	Homo sapiens	CRC	adult	NA	male	27.7769
ThomasAM_2019__CRC_MR_SBJ10C_17__bin.37	95.01	1.02	0	2401	48.5631	MAGs	287	NA	9226	stool	ITA	Homo sapiens	CRC	senior	NA	male	24.3025
ThomasAM_2019__CRC_MR_SBJ25C_17__bin.24	94.9	0.68	100	11157	55.2658	MAGs	199	NA	9226	stool	ITA	Homo sapiens	CRC	senior	NA	male	28.3737
ThomasAM_2019__CRC_MR_SBJ27C_17__bin.13	95.92	0	0	4650	55.5484	MAGs	272	NA	9226	stool	ITA	Homo sapiens	CRC	adult	NA	male	27.4406
ThomasAM_2019__CRC_MR_SBJ42C_17__bin.58	97.28	0.68	0	167540	54.2479	MAGs	43	NA	9226	stool	ITA	Homo sapiens	CRC	adult	NA	male	24.9337
ThomasAM_2019__CRC_MR_SBJ45H_17__bin.54	90.36	0	0	22812	58.4955	MAGs	151	NA	9226	stool	ITA	Homo sapiens	control	adult	NA	male	24.4898
ThomasAM_2019__LILT_GF10_16__bin.54	97.96	0	0	69681	54.23	MAGs	51	NA	9226	NA	NA	Homo sapiens	NA	NA	NA	NA	NA
ThomasAM_2019__LILT_GF15_16__bin.6	93.2	0	0	33459	55.45	MAGs	73	NA	9226	stool	ITA	Homo sapiens	CRC;hypercholesterolemia	senior	no	male	NA
ThomasAM_2019__LILT_VF06_16__bin.11	94.94	0.68	0	17971	55.4894	MAGs	45	NA	9226	stool	ITA	Homo sapiens	hypercholesterolemia;hypertension	senior	no	female	20
ThomasAM_2019__LILT_VF100_T016__bin.63	97.12	0	0	36300	56.5096	MAGs	93	NA	9226	stool	ITA	Homo sapiens	CRC	adult	no	male	30
ThomasAM_2019__LILT_VF114_T017__bin.13	90.59	1.4	0	35062	57.3384	MAGs	312	NA	9226	stool	ITA	Homo sapiens	CRC;hypertension	senior	no	male	23
ThomasAM_2019__LILT_VF120_16__bin.56	95.4	1.87	0	10313	55.7646	MAGs	338	NA	9226	stool	ITA	Homo sapiens	CRC;hypercholesterolemia;hypertension;T2D	adult	no	male	37
ThomasAM_2019__LILT_VF192_T017__bin.28	97.28	0	0	98753	55.2105	MAGs	67	NA	9226	stool	ITA	Homo sapiens	CRC;hypertension;other_tumor;T2D	senior	no	male	26
ThomasAM_2019__LILT_VF29_16__bin.5	97.28	0	0	45849	54.8518	MAGs	68	NA	9226	stool	ITA	Homo sapiens	CRC;hypertension	senior	no	male	25
ThomasAM_2019__LILT_VF31_16__bin.50	93.2	0.68	100	37591	55.0025	MAGs	66	NA	9226	stool	ITA	Homo sapiens	NA	adult	no	male	26
ThomasAM_2019__LILT_VF50_16__bin.7	95.92	0.68	0	33465	55.443	MAGs	132	NA	9224	stool	ITA	Homo sapiens	adenoma	adult	no	male	23
ThomasAM_2019__LILT_VF72_16__bin.13	97.96	0	0	77198	57.7644	MAGs	48	NA	9226	NA	NA	Homo sapiens	NA	NA	NA	NA	NA
ThomasAM_2019__LILT_VF73_16__bin.27	95.24	0	0	148191	56.4987	MAGs	64	NA	9226	stool	ITA	Homo sapiens	CRC;hypercholesterolemia	adult	no	male	25
VatanenT_2016__G69146__bin.2	93.54	0.68	0	101856	56.144	MAGs	95	NA	9226	stool	RUS	Homo sapiens	healthy	child	no	female	NA
VatanenT_2016__G69152__bin.4	96.6	1.53	33.33	108255	54.246	MAGs	122	NA	9226	stool	EST	Homo sapiens	healthy	newborn	no	male	NA
VatanenT_2016__G69189__bin.8	95.24	1.02	0	150617	58.3102	MAGs	117	NA	9228	stool	RUS	Homo sapiens	healthy	newborn	no	female	NA
VatanenT_2016__G69221__bin.2	95.86	0.17	0	69232	54.2755	MAGs	167	NA	9226	stool	RUS	Homo sapiens	healthy	newborn	no	male	NA
VatanenT_2016__G78488__bin.3	97.62	0.68	100	123051	56.0369	MAGs	116	NA	9224	stool	FIN	Homo sapiens	otitis	child	no	male	NA
VatanenT_2016__G78500__bin.2	97.96	0	0	380053	55.7791	MAGs	26	NA	9226	stool	RUS	Homo sapiens	healthy	child	no	female	NA
VatanenT_2016__G78505__bin.12	95.24	0	0	156953	56.0359	MAGs	75	NA	9226	stool	RUS	Homo sapiens	healthy	child	no	female	NA
VatanenT_2016__G78507__bin.13	97.96	0	0	270415	55.7391	MAGs	46	NA	9226	stool	EST	Homo sapiens	healthy	newborn	no	male	NA
VatanenT_2016__G78524__bin.9	94.56	0.34	0	119560	59.5601	MAGs	121	NA	9228	stool	FIN	Homo sapiens	otitis	newborn	no	male	NA
VatanenT_2016__G78537__bin.1	94.53	0	0	42454	56.1478	MAGs	291	NA	9226	stool	RUS	Homo sapiens	healthy	child	no	female	NA
VatanenT_2016__G78562__bin.5	97.96	0	0	117994	56.2012	MAGs	71	NA	9226	stool	RUS	Homo sapiens	healthy	newborn	no	male	NA
VatanenT_2016__G78609__bin.5	95.92	0	0	199814	55.397	MAGs	51	NA	9226	stool	FIN	Homo sapiens	otitis	child	no	female	NA
VatanenT_2016__G78629__bin.8	97.05	0.68	0	54635	57.7908	MAGs	261	NA	9226	stool	FIN	Homo sapiens	otitis	child	no	male	NA
VatanenT_2016__G78636__bin.1	90.96	1.39	50	33838	56.0849	MAGs	411	NA	9226	stool	RUS	Homo sapiens	healthy	child	no	female	NA
VatanenT_2016__G78666__bin.4	96.6	0	0	94910	57.6778	MAGs	89	NA	9226	stool	EST	Homo sapiens	healthy	child	no	male	NA
VatanenT_2016__G78714__bin.2	91.5	2.38	20	132718	59.4042	MAGs	73	NA	9228	stool	EST	Homo sapiens	healthy	child	no	female	NA
VatanenT_2016__G78741__bin.6	97.28	1.4	33.33	104498	53.645	MAGs	151	NA	9226	stool	RUS	Homo sapiens	healthy	child	no	male	NA
VatanenT_2016__G78787__bin.4	94.93	0.68	100	53412	55.1299	MAGs	256	NA	9226	stool	RUS	Homo sapiens	healthy	newborn	no	male	NA
VatanenT_2016__G78824__bin.3	95.92	1.7	33.33	54669	55.858	MAGs	254	NA	9226	stool	EST	Homo sapiens	healthy	child	no	female	NA
VatanenT_2016__G78844__bin.8	93.76	2.38	0	61294	55.5014	MAGs	296	NA	9226	stool	RUS	Homo sapiens	healthy	child	no	male	NA
VatanenT_2016__G78876__bin.5	97.96	0	0	142014	55.31	MAGs	82	NA	9226	stool	FIN	Homo sapiens	sepsis	newborn	no	male	NA
VatanenT_2016__G78881__bin.1	97.28	1.36	0	182216	57.1646	MAGs	76	NA	9228	stool	RUS	Homo sapiens	healthy	newborn	no	male	NA
VatanenT_2016__G78889__bin.19	97.96	0.68	100	345993	55.3664	MAGs	27	NA	9226	stool	EST	Homo sapiens	healthy	child	no	male	NA
VatanenT_2016__G78892__bin.1	92.67	1.36	0	51719	55.2215	MAGs	343	NA	9226	stool	RUS	Homo sapiens	healthy	child	no	female	NA
VatanenT_2016__G78897__bin.11	96.46	0	0	160703	55.317	MAGs	67	NA	9226	stool	RUS	Homo sapiens	healthy	child	no	female	NA
VatanenT_2016__G78910__bin.1	97.28	0.34	0	219268	58.1544	MAGs	74	NA	9228	stool	FIN	Homo sapiens	healthy	newborn	no	female	NA
VatanenT_2016__G78913__bin.5	97.28	0.68	0	119884	55.8457	MAGs	91	NA	9226	stool	FIN	Homo sapiens	otitis	child	no	male	NA
VatanenT_2016__G80274__bin.2	90.42	0.72	50	29927	57.6536	MAGs	409	NA	9226	stool	FIN	Homo sapiens	healthy	child	no	male	NA
VatanenT_2016__G80276__bin.6	94.73	2.04	33.33	27148	56.052	MAGs	372	NA	9226	stool	FIN	Homo sapiens	healthy	child	no	female	NA
VatanenT_2016__G80280__bin.3	97.28	0.68	0	213053	59.1332	MAGs	78	NA	9228	stool	RUS	Homo sapiens	healthy	child	no	female	NA
VatanenT_2016__G80281__bin.2	95.92	1.7	0	109633	59.3398	MAGs	113	NA	9228	stool	EST	Homo sapiens	healthy	child	no	female	NA
VatanenT_2016__G80283__bin.9	96.94	0	0	209171	55.2079	MAGs	58	NA	9226	stool	FIN	Homo sapiens	healthy	child	no	male	NA
VatanenT_2016__G80287__bin.11	95.1	0.04	0	75949	55.9059	MAGs	204	NA	9226	stool	RUS	Homo sapiens	healthy	child	no	male	NA
VatanenT_2016__G80288__bin.9	95.92	0.68	0	55114	56.1418	MAGs	249	NA	9226	stool	FIN	Homo sapiens	healthy	child	no	male	NA
VatanenT_2016__G80295__bin.10	96.26	1.02	0	74901	57.2716	MAGs	213	NA	9228	stool	RUS	Homo sapiens	healthy	child	no	male	NA
VatanenT_2016__G80296__bin.12	93.2	0	0	228644	56.2048	MAGs	49	NA	9226	stool	FIN	Homo sapiens	healthy	child	no	male	NA
VatanenT_2016__G80313__bin.18	97.28	0.34	100	45398	56.9981	MAGs	205	NA	9226	stool	RUS	Homo sapiens	healthy	child	no	female	NA
VatanenT_2016__G80317__bin.6	97.12	1.1	50	52650	58.7331	MAGs	287	NA	9228	stool	RUS	Homo sapiens	healthy	newborn	no	female	NA
VatanenT_2016__G80321__bin.5	94.56	0	0	115874	54.9528	MAGs	87	NA	9226	stool	RUS	Homo sapiens	healthy	child	no	female	NA
VatanenT_2016__G80322__bin.9	96.6	0.68	0	93496	53.9467	MAGs	150	NA	9226	stool	FIN	Homo sapiens	healthy	child	no	female	NA
VatanenT_2016__G80323__bin.15	96.6	0	0	77468	57.1488	MAGs	232	NA	9226	stool	RUS	Homo sapiens	infectiousgastroenteritis	newborn	no	male	NA
VatanenT_2016__G80327__bin.11	96.26	1.02	0	120640	59.433	MAGs	104	NA	9228	stool	RUS	Homo sapiens	healthy	child	no	male	NA
VatanenT_2016__G80328__bin.10	95.84	1.02	0	44545	55.9075	MAGs	326	NA	9226	stool	FIN	Homo sapiens	otitis	child	no	male	NA
VatanenT_2016__G80331__bin.2	94.78	2.21	20	55898	54.6227	MAGs	309	NA	9228	stool	FIN	Homo sapiens	healthy	child	no	female	NA
VatanenT_2016__G80333__bin.10	93.88	0	0	267199	55.5878	MAGs	63	NA	9226	stool	RUS	Homo sapiens	healthy	child	no	female	NA
VatanenT_2016__G80338__bin.8	97.39	1.02	0	104959	58.2199	MAGs	152	NA	9228	stool	EST	Homo sapiens	healthy	child	no	male	NA
VatanenT_2016__G80342__bin.3	97.28	1.02	0	173018	57.9928	MAGs	77	NA	9228	stool	RUS	Homo sapiens	healthy	child	no	male	NA
VatanenT_2016__G80346__bin.14	96.6	0	0	375828	55.5483	MAGs	37	NA	9226	stool	FIN	Homo sapiens	healthy	child	no	male	NA
VatanenT_2016__G80347__bin.1	97.18	0	0	100793	55.8997	MAGs	155	NA	9228	stool	FIN	Homo sapiens	healthy	child	no	male	NA
VatanenT_2016__G80356__bin.7	97.96	0	0	250151	55.243	MAGs	44	NA	9226	stool	FIN	Homo sapiens	healthy	child	no	male	NA
VatanenT_2016__G80364__bin.3	94.19	0.72	0	33890	55.5444	MAGs	368	NA	9226	stool	RUS	Homo sapiens	healthy	newborn	no	male	NA
VatanenT_2016__G80373__bin.5	95.58	0.68	0	73790	54.9614	MAGs	196	NA	9226	stool	EST	Homo sapiens	healthy	child	no	female	NA
VatanenT_2016__G80374__bin.24	95.42	1.7	0	65006	58.8376	MAGs	338	NA	9228	stool	FIN	Homo sapiens	otitis	child	no	male	NA
VatanenT_2016__G80381__bin.8	94.24	0	0	61474	55.7585	MAGs	278	NA	9226	stool	EST	Homo sapiens	healthy	child	no	male	NA
VatanenT_2016__G80383__bin.13	96.26	0	0	89676	54.979	MAGs	98	NA	9226	stool	RUS	Homo sapiens	healthy	child	no	female	NA
VatanenT_2016__G80389__bin.9	97.14	0	0	91995	55.2824	MAGs	142	NA	9226	stool	RUS	Homo sapiens	healthy	child	no	female	NA
VatanenT_2016__G80401__bin.13	97.62	0	0	102171	55.9033	MAGs	133	NA	9226	stool	EST	Homo sapiens	otitis	child	no	male	NA
VatanenT_2016__G80404__bin.8	96.6	0	0	86903	54.4366	MAGs	114	NA	9226	stool	RUS	Homo sapiens	healthy	child	no	female	NA
VatanenT_2016__G80413__bin.13	96.43	2.04	33.33	66203	56.6319	MAGs	209	NA	9226	stool	RUS	Homo sapiens	healthy	child	no	female	NA
VatanenT_2016__G80418__bin.7	93.54	1.36	100	91225	56.0088	MAGs	134	NA	9226	stool	RUS	Homo sapiens	healthy	child	no	female	NA
VatanenT_2016__G80444__bin.8	97.28	1.7	0	203754	58.0155	MAGs	75	NA	9228	stool	FIN	Homo sapiens	otitis	child	no	male	NA
VatanenT_2016__G80445__bin.8	91.04	1.7	0	30649	58.7393	MAGs	457	NA	9228	stool	EST	Homo sapiens	healthy	child	no	male	NA
VatanenT_2016__G80486__bin.10	90.36	0.68	0	33585	49.3375	MAGs	381	NA	9226	stool	RUS	Homo sapiens	healthy	child	no	female	NA
VatanenT_2016__G80487__bin.8	97.96	2.04	25	365919	58.4528	MAGs	40	NA	9228	stool	EST	Homo sapiens	healthy	newborn	no	male	NA
VatanenT_2016__G80488__bin.3	97.28	1.02	0	277574	58.2133	MAGs	51	NA	9228	stool	EST	Homo sapiens	healthy	newborn	no	male	NA
VatanenT_2016__G80494__bin.3	93.88	0	0	334228	55.8846	MAGs	61	NA	9226	stool	RUS	Homo sapiens	healthy	newborn	no	male	NA
VatanenT_2016__G80518__bin.13	95.92	0	0	162194	56.6242	MAGs	74	NA	9226	stool	FIN	Homo sapiens	otitis	child	no	female	NA
VatanenT_2016__G80533__bin.6	97.96	0	0	167556	55.844	MAGs	66	NA	9226	stool	FIN	Homo sapiens	otitis	newborn	no	male	NA
VatanenT_2016__G80537__bin.1	96.6	0.68	0	249733	54.6604	MAGs	33	NA	9226	stool	FIN	Homo sapiens	pyelonefritis	child	no	female	NA
VatanenT_2016__G80610__bin.3	97.96	0	0	306455	55.911	MAGs	50	NA	9226	stool	FIN	Homo sapiens	healthy	newborn	no	female	NA
VatanenT_2016__G80624__bin.1	95.02	0.68	100	93142	56.0843	MAGs	134	NA	9226	stool	RUS	Homo sapiens	healthy	child	no	male	NA
VincentC_2016__MM002.2__bin.4	97.28	0	0	133123	54.2468	MAGs	54	NA	9226	stool	CAN	Homo sapiens	NA	senior	no	male	NA
VincentC_2016__MM015.1__bin.1	97.96	0	0	396548	55.7196	MAGs	42	NA	9226	stool	CAN	Homo sapiens	NA	senior	no	female	NA
VincentC_2016__MM015.2__bin.6	97.05	0.04	100	103802	56.7918	MAGs	110	NA	9226	stool	CAN	Homo sapiens	NA	senior	no	female	NA
VincentC_2016__MM016.3__bin.14	97.28	0	0	355966	55.7579	MAGs	30	NA	9226	stool	CAN	Homo sapiens	NA	senior	no	female	NA
VincentC_2016__MM017__bin.23	95.64	1.36	50	102298	56.0451	MAGs	159	NA	9226	stool	CAN	Homo sapiens	pneumonia	senior	no	female	NA
VincentC_2016__MM026.1__bin.3	97.28	1.36	0	93129	59.0976	MAGs	183	NA	9228	stool	CAN	Homo sapiens	NA	senior	no	female	NA
VincentC_2016__MM029.2__bin.15	96.6	0.68	0	115946	55.5017	MAGs	92	NA	9226	stool	CAN	Homo sapiens	NA	senior	no	male	NA
VincentC_2016__MM029.3__bin.14	97.96	0	0	155052	55.4994	MAGs	79	NA	9226	stool	CAN	Homo sapiens	NA	senior	no	male	NA
VincentC_2016__MM033.4__bin.17	93.79	2.04	0	70649	51.0552	MAGs	227	NA	9224	stool	CAN	Homo sapiens	NA	senior	no	female	NA
VincentC_2016__MM034.2__bin.29	97.28	0.14	0	107373	56.7973	MAGs	98	NA	9226	stool	CAN	Homo sapiens	NA	senior	no	female	NA
VincentC_2016__MM037.1__bin.19	97.28	0	0	223724	55.2735	MAGs	62	NA	9226	stool	CAN	Homo sapiens	NA	senior	no	female	NA
VincentC_2016__MM049.2__bin.4	95.92	0	0	274584	56.4119	MAGs	52	NA	9226	stool	CAN	Homo sapiens	NA	senior	no	female	NA
VincentC_2016__MM057.12__bin.18	91.09	0.68	0	38050	55.9054	MAGs	381	NA	9224	stool	CAN	Homo sapiens	NA	senior	no	male	NA
VincentC_2016__MM057.3__bin.4	97.96	0	0	143296	57.6974	MAGs	86	NA	9224	stool	CAN	Homo sapiens	NA	senior	no	male	NA
VincentC_2016__MM059.2__bin.20	92.22	0	0	267995	54.348	MAGs	50	NA	9226	stool	CAN	Homo sapiens	NA	senior	no	male	NA
VincentC_2016__MM064.2__bin.3	97.96	0	0	367870	55.7803	MAGs	37	NA	9226	stool	CAN	Homo sapiens	osteoarthritis	senior	no	female	NA
VincentC_2016__MM068.1__bin.7	96.6	0	0	184635	56.0928	MAGs	73	NA	9226	stool	CAN	Homo sapiens	NA	adult	no	male	NA
VincentC_2016__MM078__bin.32	93.11	0.68	0	105249	58.4699	MAGs	113	NA	9224	stool	CAN	Homo sapiens	NA	senior	no	female	NA
VincentC_2016__MM079.1__bin.5	94.56	0	0	171900	54.9261	MAGs	42	NA	9226	stool	CAN	Homo sapiens	NA	senior	no	male	NA
VincentC_2016__MM079.2__bin.7	97.96	0	0	257542	55.8759	MAGs	46	NA	9226	stool	CAN	Homo sapiens	NA	senior	no	male	NA
VincentC_2016__MM083.1__bin.8	97.96	0	0	135115	55.8176	MAGs	69	NA	9226	stool	CAN	Homo sapiens	NA	adult	no	male	NA
VincentC_2016__MM086.5__bin.6	97.96	1.7	33.33	125197	57.6667	MAGs	134	NA	9228	stool	CAN	Homo sapiens	NA	senior	no	male	NA
VincentC_2016__MM090.2__bin.24	97.96	0	0	168625	57.511	MAGs	75	NA	9228	stool	CAN	Homo sapiens	NA	senior	no	female	NA
VincentC_2016__MM098.1__bin.5	94.85	0.82	50	142113	55.7275	MAGs	91	NA	9226	stool	CAN	Homo sapiens	CDI;pneumonia	senior	no	male	NA
VincentC_2016__MM098.3__bin.1	95.75	0.68	0	383220	55.6889	MAGs	40	NA	9226	stool	CAN	Homo sapiens	CDI;pneumonia	senior	no	male	NA
ViscontiA_2019__SID100297__bin.13	97.96	0	0	49373	56.0225	MAGs	25	NA	9226	stool	GBR	Homo sapiens	NA	NA	no	NA	NA
ViscontiA_2019__SID100899__bin.10	97.96	0	0	116793	54.4048	MAGs	37	NA	9226	stool	GBR	Homo sapiens	NA	NA	no	NA	NA
ViscontiA_2019__SID123144__bin.50	95.92	0	0	167334	54.5311	MAGs	32	NA	9226	stool	GBR	Homo sapiens	NA	NA	no	NA	NA
ViscontiA_2019__SID125428__bin.11	97.96	0	0	83673	55.4862	MAGs	38	NA	9226	stool	GBR	Homo sapiens	NA	NA	no	NA	NA
ViscontiA_2019__SID126432__bin.33	97.96	0	0	47459	54.23	MAGs	45	NA	9226	stool	GBR	Homo sapiens	NA	NA	no	NA	NA
ViscontiA_2019__SID130029__bin.31	95.92	0	0	136576	57.5965	MAGs	53	NA	9223	stool	GBR	Homo sapiens	NA	NA	no	NA	NA
ViscontiA_2019__SID130529__bin.4	97.28	0	0	76290	56.4111	MAGs	73	NA	9226	stool	GBR	Homo sapiens	NA	NA	no	NA	NA
ViscontiA_2019__SID134044__bin.27	97.28	0	0	88704	55.2185	MAGs	26	NA	9226	stool	GBR	Homo sapiens	NA	NA	no	NA	NA
ViscontiA_2019__SID136902__bin.10	97.96	0	0	114780	53.559	MAGs	33	NA	9226	stool	GBR	Homo sapiens	NA	NA	no	NA	NA
ViscontiA_2019__SID140571__bin.1	97.96	0	0	64917	54.85	MAGs	28	NA	9226	stool	GBR	Homo sapiens	NA	NA	no	NA	NA
ViscontiA_2019__SID141731__bin.34	97.96	0.68	0	18728	51.6606	MAGs	55	NA	9228	stool	GBR	Homo sapiens	NA	NA	no	NA	NA
ViscontiA_2019__SID144060__bin.2	93.14	1.36	0	35266	56.9359	MAGs	273	NA	9226	stool	GBR	Homo sapiens	NA	NA	no	NA	NA
ViscontiA_2019__SID148381__bin.63	97.96	0	0	25783	55.8236	MAGs	48	NA	9226	stool	GBR	Homo sapiens	NA	NA	no	NA	NA
ViscontiA_2019__SID153768__bin.17	94.73	3.44	100	4767	57.3107	MAGs	386	NA	9226	stool	GBR	Homo sapiens	NA	NA	no	NA	NA
ViscontiA_2019__SID154042__bin.8	97.28	0.68	0	44867	55.7247	MAGs	71	NA	9226	stool	GBR	Homo sapiens	NA	NA	no	NA	NA
ViscontiA_2019__SID156592__bin.49	97.96	0.68	0	191196	58.5295	MAGs	44	NA	9228	stool	GBR	Homo sapiens	NA	NA	no	NA	NA
ViscontiA_2019__SID163790__bin.29	94.56	0	0	9739	58.2503	MAGs	25	NA	9226	stool	GBR	Homo sapiens	NA	NA	no	NA	NA
ViscontiA_2019__SID166107__bin.28	97.96	0	0	64054	55.7967	MAGs	24	NA	9226	stool	GBR	Homo sapiens	NA	NA	no	NA	NA
ViscontiA_2019__SID167334__bin.14	97.96	0.34	0	5612	57.0919	MAGs	197	NA	9226	stool	GBR	Homo sapiens	NA	NA	no	NA	NA
ViscontiA_2019__SID167673__bin.28	97.28	0	0	99407	54.2668	MAGs	24	NA	9226	stool	GBR	Homo sapiens	NA	NA	no	NA	NA
ViscontiA_2019__SID171350__bin.20	96.6	0	0	5568	53.7895	MAGs	44	NA	9226	stool	GBR	Homo sapiens	NA	NA	no	NA	NA
ViscontiA_2019__SID175644__bin.1	97.96	0	0	15849	56.8616	MAGs	39	NA	9228	stool	GBR	Homo sapiens	NA	NA	no	NA	NA
ViscontiA_2019__SID180790__bin.8	95.92	0	0	64162	57.1397	MAGs	45	NA	9224	stool	GBR	Homo sapiens	NA	NA	no	NA	NA
ViscontiA_2019__SID190074__bin.3	97.96	0	0	80506	55.7834	MAGs	30	NA	9226	stool	GBR	Homo sapiens	NA	NA	no	NA	NA
ViscontiA_2019__SID205225__bin.12	95.24	0	0	5503	53.589	MAGs	41	NA	9226	stool	GBR	Homo sapiens	NA	NA	no	NA	NA
ViscontiA_2019__SID209354__bin.46	90.2	1.36	33.33	27950	53.6172	MAGs	379	NA	9226	stool	GBR	Homo sapiens	NA	NA	no	NA	NA
ViscontiA_2019__SID210349__bin.50	97.96	0.68	0	71728	57.0879	MAGs	48	NA	9228	stool	GBR	Homo sapiens	NA	NA	no	NA	NA
ViscontiA_2019__SID218043__bin.5	97.96	0.68	0	123572	54.8757	MAGs	29	NA	9226	stool	GBR	Homo sapiens	NA	NA	no	NA	NA
ViscontiA_2019__SID221309__bin.1	97.96	0	0	57418	53.168	MAGs	27	NA	9226	stool	GBR	Homo sapiens	NA	NA	no	NA	NA
ViscontiA_2019__SID221741__bin.3	97.96	0	0	166038	53.3318	MAGs	53	NA	9226	stool	GBR	Homo sapiens	NA	NA	no	NA	NA
ViscontiA_2019__SID223636__bin.37	97.96	0	0	14352	58.2288	MAGs	39	NA	9226	stool	GBR	Homo sapiens	NA	NA	no	NA	NA
ViscontiA_2019__SID223978__bin.5	97.96	0	0	60185	56.1419	MAGs	27	NA	9226	stool	GBR	Homo sapiens	NA	NA	no	NA	NA
ViscontiA_2019__SID226108__bin.32	95.92	1.36	0	35853	56.0539	MAGs	89	NA	9226	stool	GBR	Homo sapiens	NA	NA	no	NA	NA
ViscontiA_2019__SID227961__bin.16	91.07	1.06	33.33	3798	59.8999	MAGs	371	NA	9226	stool	GBR	Homo sapiens	NA	NA	no	NA	NA
ViscontiA_2019__SID229959__bin.22	93.37	1.06	33.33	5447	57.2242	MAGs	250	NA	9226	stool	GBR	Homo sapiens	NA	NA	no	NA	NA
ViscontiA_2019__SID236098__bin.32	95.92	0	0	52806	56.2436	MAGs	33	NA	9226	stool	GBR	Homo sapiens	NA	NA	no	NA	NA
ViscontiA_2019__SID238384__bin.33	97.96	0.04	100	6605	57.1083	MAGs	132	NA	9226	stool	GBR	Homo sapiens	NA	NA	no	NA	NA
ViscontiA_2019__SID243049__bin.24	95.24	0.76	0	2337	60.291	MAGs	323	NA	9228	stool	GBR	Homo sapiens	NA	NA	no	NA	NA
ViscontiA_2019__SID246125__bin.11	95.92	0	0	7811	58.2896	MAGs	31	NA	9226	stool	GBR	Homo sapiens	NA	NA	no	NA	NA
ViscontiA_2019__SID247794__bin.21	97.96	0	0	9535	58.4898	MAGs	23	NA	9226	stool	GBR	Homo sapiens	NA	NA	no	NA	NA
ViscontiA_2019__SID250764__bin.45	97.96	0	0	9589	54.9797	MAGs	33	NA	9226	stool	GBR	Homo sapiens	NA	NA	no	NA	NA
ViscontiA_2019__SID252776__bin.73	96.6	1.23	0	8287	55.7258	MAGs	221	NA	9226	stool	GBR	Homo sapiens	NA	NA	no	NA	NA
ViscontiA_2019__SID254124__bin.14	97.96	0	0	19510	53.47	MAGs	34	NA	9226	stool	GBR	Homo sapiens	NA	NA	no	NA	NA
ViscontiA_2019__SID255661__bin.32	97.96	0	0	27706	54.9267	MAGs	38	NA	9226	stool	GBR	Homo sapiens	NA	NA	no	NA	NA
ViscontiA_2019__SID257479__bin.7	94.9	0	0	211078	55.4018	MAGs	27	NA	9226	stool	GBR	Homo sapiens	NA	NA	no	NA	NA
ViscontiA_2019__SID258356__bin.26	96.6	0	0	108295	55.2814	MAGs	31	NA	9226	stool	GBR	Homo sapiens	NA	NA	no	NA	NA
ViscontiA_2019__SID258406__bin.17	94.56	0	0	45347	53.9154	MAGs	28	NA	9226	stool	GBR	Homo sapiens	NA	NA	no	NA	NA
ViscontiA_2019__SID261064__bin.22	97.96	0	0	25119	58.203	MAGs	75	NA	9226	stool	GBR	Homo sapiens	NA	NA	no	NA	NA
ViscontiA_2019__SID263895__bin.39	97.96	0	0	31981	50.3612	MAGs	39	NA	9226	stool	GBR	Homo sapiens	NA	NA	no	NA	NA
ViscontiA_2019__SID283123__bin.76	95.92	0	0	22646	57.7144	MAGs	40	NA	9226	stool	GBR	Homo sapiens	NA	NA	no	NA	NA
ViscontiA_2019__SID283261__bin.7	97.96	0	0	30894	54.4151	MAGs	37	NA	9226	stool	GBR	Homo sapiens	NA	NA	no	NA	NA
ViscontiA_2019__SID287692__bin.4	96.6	0	0	74890	56.4001	MAGs	33	NA	9226	stool	GBR	Homo sapiens	NA	NA	no	NA	NA
ViscontiA_2019__SID287783__bin.5	97.96	0	0	69333	54.2483	MAGs	43	NA	9226	stool	GBR	Homo sapiens	NA	NA	no	NA	NA
ViscontiA_2019__SID288459__bin.7	96.6	0	0	66020	55.2181	MAGs	45	NA	9226	stool	GBR	Homo sapiens	NA	NA	no	NA	NA
ViscontiA_2019__SID289877__bin.9	95.92	0	0	20627	55.0589	MAGs	61	NA	9226	stool	GBR	Homo sapiens	NA	NA	no	NA	NA
ViscontiA_2019__SID291536__bin.14	95.24	1.06	0	3305	58.4871	MAGs	191	NA	9226	stool	GBR	Homo sapiens	NA	NA	no	NA	NA
ViscontiA_2019__SID292634__bin.10	97.96	0	0	63147	55.2124	MAGs	75	NA	9226	stool	GBR	Homo sapiens	NA	NA	no	NA	NA
ViscontiA_2019__SID294170__bin.33	94.9	2.72	60	8746	56.0027	MAGs	236	NA	9223	stool	GBR	Homo sapiens	NA	NA	no	NA	NA
ViscontiA_2019__SID294737__bin.15	94.22	1.02	0	5102	59.8197	MAGs	202	NA	9228	stool	GBR	Homo sapiens	NA	NA	no	NA	NA
ViscontiA_2019__SID303262__bin.7	95.24	0	0	24654	55.6056	MAGs	45	NA	9226	stool	GBR	Homo sapiens	NA	NA	no	NA	NA
ViscontiA_2019__SID305111__bin.20	97.96	0	0	36162	53.6668	MAGs	48	NA	9226	stool	GBR	Homo sapiens	NA	NA	no	NA	NA
ViscontiA_2019__SID305571__bin.3	96.6	1.36	0	24030	56.3129	MAGs	78	NA	9226	stool	GBR	Homo sapiens	NA	NA	no	NA	NA
ViscontiA_2019__SID309131__bin.1	97.28	0	0	102192	55.6815	MAGs	68	NA	9226	stool	GBR	Homo sapiens	NA	NA	no	NA	NA
ViscontiA_2019__SID309668__bin.36	97.96	0	0	30087	55.1999	MAGs	32	NA	9226	stool	GBR	Homo sapiens	NA	NA	no	NA	NA
ViscontiA_2019__SID310790__bin.42	95.24	0.68	0	24832	56.1856	MAGs	40	NA	9226	stool	GBR	Homo sapiens	NA	NA	no	NA	NA
ViscontiA_2019__SID316186__bin.10	97.96	0	0	167768	55.0445	MAGs	30	NA	9226	stool	GBR	Homo sapiens	NA	NA	no	NA	NA
ViscontiA_2019__SID316508__bin.9	95.92	0	0	21749	52.1311	MAGs	28	NA	9226	stool	GBR	Homo sapiens	NA	NA	no	NA	NA
ViscontiA_2019__SID327232__bin.28	97.96	0	0	87463	55.3548	MAGs	30	NA	9226	stool	GBR	Homo sapiens	NA	NA	no	NA	NA
ViscontiA_2019__SID328986__bin.4	97.96	0	0	69703	54.233	MAGs	42	NA	9226	stool	GBR	Homo sapiens	NA	NA	no	NA	NA
ViscontiA_2019__SID332481__bin.42	97.28	0	0	380424	55.6787	MAGs	25	NA	9226	stool	GBR	Homo sapiens	NA	NA	no	NA	NA
ViscontiA_2019__SID334627__bin.3	95.92	0	0	237920	54.5532	MAGs	28	NA	9226	stool	GBR	Homo sapiens	NA	NA	no	NA	NA
ViscontiA_2019__SID339928__bin.28	97.96	0	0	8932	56.7286	MAGs	31	NA	9226	stool	GBR	Homo sapiens	NA	NA	no	NA	NA
ViscontiA_2019__SID353961__bin.56	94.56	0.68	0	50899	56.51	MAGs	87	NA	9224	stool	GBR	Homo sapiens	NA	NA	no	NA	NA
ViscontiA_2019__SID355917__bin.41	96.6	0	0	26827	53.6102	MAGs	30	NA	9226	stool	GBR	Homo sapiens	NA	NA	no	NA	NA
ViscontiA_2019__SID360075__bin.3	93.5	2.95	100	8705	53.4865	MAGs	423	NA	9226	stool	GBR	Homo sapiens	NA	NA	no	NA	NA
ViscontiA_2019__SID360814__bin.8	97.96	0	0	30944	55.7556	MAGs	30	NA	9226	stool	GBR	Homo sapiens	NA	NA	no	NA	NA
ViscontiA_2019__SID365810__bin.21	95.58	0.68	100	8590	57.6484	MAGs	209	NA	9226	stool	GBR	Homo sapiens	NA	NA	no	NA	NA
ViscontiA_2019__SID365848__bin.26	97.96	0	0	90585	56.7434	MAGs	36	NA	9226	stool	GBR	Homo sapiens	NA	NA	no	NA	NA
ViscontiA_2019__SID366369__bin.24	96.6	1.02	50	5539	57.6999	MAGs	271	NA	9226	stool	GBR	Homo sapiens	NA	NA	no	NA	NA
ViscontiA_2019__SID366510__bin.55	94.56	0	0	113923	56.827	MAGs	30	NA	9226	stool	GBR	Homo sapiens	NA	NA	no	NA	NA
ViscontiA_2019__SID369472__bin.46	93.2	0	0	52408	59.5176	MAGs	27	NA	9228	stool	GBR	Homo sapiens	NA	NA	no	NA	NA
ViscontiA_2019__SID386602__bin.17	97.28	1.02	0	9977	58.8754	MAGs	46	NA	9228	stool	GBR	Homo sapiens	NA	NA	no	NA	NA
ViscontiA_2019__SID386808__bin.17	96.6	0	0	14108	55.5146	MAGs	34	NA	9226	stool	GBR	Homo sapiens	NA	NA	no	NA	NA
ViscontiA_2019__SID387438__bin.14	95.68	0	0	49231	55.396	MAGs	149	NA	9226	stool	GBR	Homo sapiens	NA	NA	no	NA	NA
ViscontiA_2019__SID390137__bin.31	97.96	0	0	55197	55.378	MAGs	21	NA	9226	stool	GBR	Homo sapiens	NA	NA	no	NA	NA
ViscontiA_2019__SID395288__bin.19	95.92	0	0	53312	54.4662	MAGs	34	NA	9226	stool	GBR	Homo sapiens	NA	NA	no	NA	NA
ViscontiA_2019__SID414609__bin.44	95.24	0	0	78881	56.0946	MAGs	21	NA	9226	stool	GBR	Homo sapiens	NA	NA	no	NA	NA
ViscontiA_2019__SID418099__bin.25	93.68	0.55	66.67	2868	59.5537	MAGs	172	NA	9226	stool	GBR	Homo sapiens	NA	NA	no	NA	NA
ViscontiA_2019__SID420960__bin.4	95.92	0	0	73230	56.3376	MAGs	36	NA	9226	stool	GBR	Homo sapiens	NA	NA	no	NA	NA
ViscontiA_2019__SID421358__bin.9	90.16	1.53	0	7043	53.6845	MAGs	315	NA	9226	stool	GBR	Homo sapiens	NA	NA	no	NA	NA
ViscontiA_2019__SID427433__bin.34	97.28	0.68	0	46062	57.5094	MAGs	34	NA	9226	stool	GBR	Homo sapiens	NA	NA	no	NA	NA
ViscontiA_2019__SID427675__bin.27	95.92	0.34	100	19879	51.8688	MAGs	126	NA	9226	stool	GBR	Homo sapiens	NA	NA	no	NA	NA
ViscontiA_2019__SID428311__bin.29	93.88	0	0	59166	56.3685	MAGs	39	NA	9226	stool	GBR	Homo sapiens	NA	NA	no	NA	NA
ViscontiA_2019__SID429555__bin.8	93.71	0.04	0	3239	58.8762	MAGs	116	NA	9226	stool	GBR	Homo sapiens	NA	NA	no	NA	NA
ViscontiA_2019__SID437267__bin.29	97.96	0	0	50367	56.6006	MAGs	58	NA	9226	stool	GBR	Homo sapiens	NA	NA	no	NA	NA
ViscontiA_2019__SID439249__bin.14	97.96	4.08	100	16023	57.7857	MAGs	54	NA	9226	stool	GBR	Homo sapiens	NA	NA	no	NA	NA
ViscontiA_2019__SID444317__bin.8	94.9	0	0	68261	53.502	MAGs	164	NA	9226	stool	GBR	Homo sapiens	NA	NA	no	NA	NA
ViscontiA_2019__SID447870__bin.6	96.26	2.04	100	43742	54.6934	MAGs	61	NA	9226	stool	GBR	Homo sapiens	NA	NA	no	NA	NA
ViscontiA_2019__SID448123__bin.14	94.56	1.36	50	7807	55.3734	MAGs	221	NA	9226	stool	GBR	Homo sapiens	NA	NA	no	NA	NA
ViscontiA_2019__SID451973__bin.16	97.96	0	0	99464	55.4542	MAGs	46	NA	9226	stool	GBR	Homo sapiens	NA	NA	no	NA	NA
ViscontiA_2019__SID452682__bin.2	94.39	0	0	122519	54.452	MAGs	34	NA	9226	stool	GBR	Homo sapiens	NA	NA	no	NA	NA
ViscontiA_2019__SID457707__bin.10	92.69	0.68	0	10158	55.3554	MAGs	354	NA	9226	stool	GBR	Homo sapiens	NA	NA	no	NA	NA
ViscontiA_2019__SID457941__bin.2	97.96	0	0	53378	59.1817	MAGs	36	NA	9228	stool	GBR	Homo sapiens	NA	NA	no	NA	NA
ViscontiA_2019__SID459147__bin.46	95.24	0	0	32032	57.1272	MAGs	58	NA	9226	stool	GBR	Homo sapiens	NA	NA	no	NA	NA
ViscontiA_2019__SID475959__bin.5	97.28	0	0	17924	55.4229	MAGs	36	NA	9226	stool	GBR	Homo sapiens	NA	NA	no	NA	NA
ViscontiA_2019__SID476347__bin.11	97.96	0	0	25072	54.6546	MAGs	35	NA	9226	stool	GBR	Homo sapiens	NA	NA	no	NA	NA
ViscontiA_2019__SID476471__bin.29	92.18	0	0	22005	58.2504	MAGs	23	NA	9228	stool	GBR	Homo sapiens	NA	NA	no	NA	NA
ViscontiA_2019__SID477959__bin.21	95.24	0	0	59396	56.4769	MAGs	31	NA	9226	stool	GBR	Homo sapiens	NA	NA	no	NA	NA
ViscontiA_2019__SID478892__bin.52	97.96	0	0	14963	56.6664	MAGs	32	NA	9226	stool	GBR	Homo sapiens	NA	NA	no	NA	NA
ViscontiA_2019__SID481419__bin.10	97.96	0	0	23473	52.226	MAGs	41	NA	9226	stool	GBR	Homo sapiens	NA	NA	no	NA	NA
ViscontiA_2019__SID491816__bin.44	97.28	1.02	50	9236	53.2482	MAGs	114	NA	9226	stool	GBR	Homo sapiens	NA	NA	no	NA	NA
ViscontiA_2019__SID492719__bin.2	96.6	0.68	100	14284	57.1899	MAGs	127	NA	9226	stool	GBR	Homo sapiens	NA	NA	no	NA	NA
ViscontiA_2019__SID494090__bin.7	93.88	0.68	0	10262	56.5289	MAGs	26	NA	9226	stool	GBR	Homo sapiens	NA	NA	no	NA	NA
ViscontiA_2019__SID499998__bin.15	97.96	0	0	56105	55.8578	MAGs	35	NA	9226	stool	GBR	Homo sapiens	NA	NA	no	NA	NA
ViscontiA_2019__SID502044__bin.11	94.73	0	0	191196	58.5295	MAGs	34	NA	9228	stool	GBR	Homo sapiens	NA	NA	no	NA	NA
ViscontiA_2019__SID503524__bin.50	96.6	0.04	100	18702	55.9619	MAGs	139	NA	9226	stool	GBR	Homo sapiens	NA	NA	no	NA	NA
ViscontiA_2019__SID503578__bin.45	97.96	0	0	25862	52.8343	MAGs	41	NA	9226	stool	GBR	Homo sapiens	NA	NA	no	NA	NA
ViscontiA_2019__SID506310__bin.13	97.96	0.68	0	435517	55.3682	MAGs	31	NA	9226	stool	GBR	Homo sapiens	NA	NA	no	NA	NA
ViscontiA_2019__SID507120__bin.35	97.96	0	0	9048	58.5986	MAGs	35	NA	9226	stool	GBR	Homo sapiens	NA	NA	no	NA	NA
ViscontiA_2019__SID507942__bin.30	95.24	0	0	49385	56.0393	MAGs	24	NA	9226	stool	GBR	Homo sapiens	NA	NA	no	NA	NA
ViscontiA_2019__SID511213__bin.33	96.6	0	0	41720	53.3605	MAGs	211	NA	9226	stool	GBR	Homo sapiens	NA	NA	no	NA	NA
ViscontiA_2019__SID513762__bin.18	95.97	0.68	0	5780	59.654	MAGs	251	NA	9226	stool	GBR	Homo sapiens	NA	NA	no	NA	NA
ViscontiA_2019__SID513860__bin.25	97.28	1.36	50	10026	52.8725	MAGs	175	NA	9226	stool	GBR	Homo sapiens	NA	NA	no	NA	NA
ViscontiA_2019__SID520375__bin.23	96.26	1.36	100	91516	54.62	MAGs	59	NA	9223	stool	GBR	Homo sapiens	NA	NA	no	NA	NA
ViscontiA_2019__SID522319__bin.50	95.92	0	0	63943	55.5119	MAGs	34	NA	9226	stool	GBR	Homo sapiens	NA	NA	no	NA	NA
ViscontiA_2019__SID522609__bin.19	95.24	1.02	0	2515	60.4771	MAGs	216	NA	9226	stool	GBR	Homo sapiens	NA	NA	no	NA	NA
ViscontiA_2019__SID530726__bin.6	97.96	0	0	111626	51.6725	MAGs	55	NA	9226	stool	GBR	Homo sapiens	NA	NA	no	NA	NA
ViscontiA_2019__SID531471__bin.40	94.4	0.34	0	25770	55.1688	MAGs	196	NA	9226	stool	GBR	Homo sapiens	NA	NA	no	NA	NA
ViscontiA_2019__SID532229__bin.4	97.96	0	0	354439	55.8567	MAGs	27	NA	9226	stool	GBR	Homo sapiens	NA	NA	no	NA	NA
ViscontiA_2019__SID532349__bin.40	97.96	0	0	159825	55.9118	MAGs	26	NA	9226	stool	GBR	Homo sapiens	NA	NA	no	NA	NA
ViscontiA_2019__SID533277__bin.12	96.6	0.68	0	18744	57.5011	MAGs	26	NA	9226	stool	GBR	Homo sapiens	NA	NA	no	NA	NA
ViscontiA_2019__SID537726__bin.23	97.96	0	0	98435	55.5311	MAGs	48	NA	9226	stool	GBR	Homo sapiens	NA	NA	no	NA	NA
ViscontiA_2019__SID537823__bin.7	97.96	0	0	90491	54.4496	MAGs	33	NA	9226	stool	GBR	Homo sapiens	NA	NA	no	NA	NA
ViscontiA_2019__SID538001__bin.3	94.56	2.72	100	219349	55.3907	MAGs	43	NA	9226	stool	GBR	Homo sapiens	NA	NA	no	NA	NA
ViscontiA_2019__SID540458__bin.17	97.96	0	0	143993	55.809	MAGs	31	NA	9226	stool	GBR	Homo sapiens	NA	NA	no	NA	NA
ViscontiA_2019__SID541031__bin.16	97.28	0	0	134054	55.1069	MAGs	33	NA	9226	stool	GBR	Homo sapiens	NA	NA	no	NA	NA
ViscontiA_2019__SID541911__bin.29	97.96	0	0	290435	55.9034	MAGs	30	NA	9226	stool	GBR	Homo sapiens	NA	NA	no	NA	NA
ViscontiA_2019__SID542686__bin.5	97.96	0.68	0	64805	53.7042	MAGs	40	NA	9226	stool	GBR	Homo sapiens	NA	NA	no	NA	NA
ViscontiA_2019__SID547959__bin.54	97.96	0	0	8585	55.0379	MAGs	94	NA	9226	stool	GBR	Homo sapiens	NA	NA	no	NA	NA
ViscontiA_2019__SID558231__bin.17	97.28	0	0	44534	55.4677	MAGs	22	NA	9226	stool	GBR	Homo sapiens	NA	NA	no	NA	NA
ViscontiA_2019__SID560947__bin.19	94.22	0.34	100	28806	58.6683	MAGs	82	NA	9228	stool	GBR	Homo sapiens	NA	NA	no	NA	NA
ViscontiA_2019__SID562915__bin.3	97.28	0	0	27492	56.5619	MAGs	67	NA	9226	stool	GBR	Homo sapiens	NA	NA	no	NA	NA
ViscontiA_2019__SID565581__bin.24	90.95	0	0	1989	54.3992	MAGs	381	NA	9226	stool	GBR	Homo sapiens	NA	NA	no	NA	NA
ViscontiA_2019__SID567290__bin.36	97.96	0	0	62001	56.1749	MAGs	52	NA	9226	stool	GBR	Homo sapiens	NA	NA	no	NA	NA
ViscontiA_2019__SID569172__bin.43	97.96	0	0	76798	57.9455	MAGs	33	NA	9226	stool	GBR	Homo sapiens	NA	NA	no	NA	NA
ViscontiA_2019__SID569639__bin.6	97.96	0	0	59819	56.3517	MAGs	37	NA	9226	stool	GBR	Homo sapiens	NA	NA	no	NA	NA
ViscontiA_2019__SID570686__bin.20	97.96	0	0	284849	54.2017	MAGs	64	NA	9226	stool	GBR	Homo sapiens	NA	NA	no	NA	NA
ViscontiA_2019__SID571198__bin.38	95.58	0.03	0	2479	59.8628	MAGs	257	NA	9226	stool	GBR	Homo sapiens	NA	NA	no	NA	NA
ViscontiA_2019__SID571342__bin.32	97.96	0	0	18279	55.6869	MAGs	41	NA	9226	stool	GBR	Homo sapiens	NA	NA	no	NA	NA
ViscontiA_2019__SID574349__bin.7	93.25	3.63	71.43	11576	56.1679	MAGs	387	NA	9226	stool	GBR	Homo sapiens	NA	NA	no	NA	NA
ViscontiA_2019__SID574545__bin.20	97.96	0	0	24713	57.5244	MAGs	73	NA	9226	stool	GBR	Homo sapiens	NA	NA	no	NA	NA
ViscontiA_2019__SID578119__bin.21	97.96	0	0	4211	50.748	MAGs	48	NA	9226	stool	GBR	Homo sapiens	NA	NA	no	NA	NA
ViscontiA_2019__SID579898__bin.16	97.96	0	0	138834	54.9865	MAGs	27	NA	9226	stool	GBR	Homo sapiens	NA	NA	no	NA	NA
ViscontiA_2019__SID581638__bin.39	96.6	0	0	21035	55.7452	MAGs	30	NA	9226	stool	GBR	Homo sapiens	NA	NA	no	NA	NA
ViscontiA_2019__SID587362__bin.41	95.92	0	0	60648	56.485	MAGs	37	NA	9226	stool	GBR	Homo sapiens	NA	NA	no	NA	NA
ViscontiA_2019__SID597500__bin.39	94.56	0	0	14228	60.8237	MAGs	43	NA	9228	stool	GBR	Homo sapiens	NA	NA	no	NA	NA
ViscontiA_2019__SID598471__bin.26	97.96	0	0	28869	53.0673	MAGs	43	NA	9226	stool	GBR	Homo sapiens	NA	NA	no	NA	NA
ViscontiA_2019__SID600575__bin.11	96.6	0	0	168598	54.162	MAGs	26	NA	9226	stool	GBR	Homo sapiens	NA	NA	no	NA	NA
ViscontiA_2019__SID604507__bin.2	94.92	3.44	100	2939	51.9905	MAGs	343	NA	9226	stool	GBR	Homo sapiens	NA	NA	no	NA	NA
ViscontiA_2019__SID604821__bin.2	97.96	0	0	21026	52.8441	MAGs	22	NA	9226	stool	GBR	Homo sapiens	NA	NA	no	NA	NA
ViscontiA_2019__SID604945__bin.16	91.2	1.02	0	4099	54.8914	MAGs	374	NA	9226	stool	GBR	Homo sapiens	NA	NA	no	NA	NA
ViscontiA_2019__SID609260__bin.11	92.32	4.58	100	4952	50.1414	MAGs	400	NA	9226	stool	GBR	Homo sapiens	NA	NA	no	NA	NA
ViscontiA_2019__SID610505__bin.4	93.2	0	0	196868	58.9166	MAGs	38	NA	9228	stool	GBR	Homo sapiens	NA	NA	no	NA	NA
ViscontiA_2019__SID612161__bin.31	97.96	0	0	4211	50.5581	MAGs	37	NA	9226	stool	GBR	Homo sapiens	NA	NA	no	NA	NA
ViscontiA_2019__SID614208__bin.43	97.96	0.68	0	4254	59.0033	MAGs	165	NA	9226	stool	GBR	Homo sapiens	NA	NA	no	NA	NA
ViscontiA_2019__SID616204__bin.4	97.96	0	0	143616	57.385	MAGs	44	NA	9228	stool	GBR	Homo sapiens	NA	NA	no	NA	NA
ViscontiA_2019__SID622397__bin.18	97.96	0	0	186942	55.9462	MAGs	36	NA	9226	stool	GBR	Homo sapiens	NA	NA	no	NA	NA
ViscontiA_2019__SID624993__bin.30	94.52	0.68	0	4193	56.5705	MAGs	279	NA	9226	stool	GBR	Homo sapiens	NA	NA	no	NA	NA
ViscontiA_2019__SID626809__bin.11	95.58	0	0	5952	52.3185	MAGs	48	NA	9226	stool	GBR	Homo sapiens	NA	NA	no	NA	NA
ViscontiA_2019__SID627790__bin.6	96.26	0.68	100	15933	55.0242	MAGs	94	NA	9226	stool	GBR	Homo sapiens	NA	NA	no	NA	NA
ViscontiA_2019__SID629495__bin.14	97.96	0	0	100899	57.0214	MAGs	36	NA	9226	stool	GBR	Homo sapiens	NA	NA	no	NA	NA
ViscontiA_2019__SID629888__bin.52	96.6	0	0	25975	56.7584	MAGs	31	NA	9226	stool	GBR	Homo sapiens	NA	NA	no	NA	NA
ViscontiA_2019__SID631367__bin.3	97.96	0	0	68764	55.2746	MAGs	54	NA	9226	stool	GBR	Homo sapiens	NA	NA	no	NA	NA
ViscontiA_2019__SID632855__bin.30	95.92	0	0	309572	54.7999	MAGs	29	NA	9226	stool	GBR	Homo sapiens	NA	NA	no	NA	NA
ViscontiA_2019__SID633526__bin.8	97.28	0	0	29174	56.5675	MAGs	76	NA	9228	stool	GBR	Homo sapiens	NA	NA	no	NA	NA
ViscontiA_2019__SID634936__bin.15	96.6	0	0	6062	56.9614	MAGs	39	NA	9226	stool	GBR	Homo sapiens	NA	NA	no	NA	NA
ViscontiA_2019__SID636532__bin.17	97.96	0	0	9744	58.2923	MAGs	35	NA	9226	stool	GBR	Homo sapiens	NA	NA	no	NA	NA
ViscontiA_2019__SID638830__bin.57	97.96	0	0	4214	50.9729	MAGs	25	NA	9226	stool	GBR	Homo sapiens	NA	NA	no	NA	NA
ViscontiA_2019__SID639095__bin.48	97.96	0	0	60621	57.1799	MAGs	71	NA	9226	stool	GBR	Homo sapiens	NA	NA	no	NA	NA
ViscontiA_2019__SID640460__bin.20	96.6	0	0	16879	57.4619	MAGs	57	NA	9226	stool	GBR	Homo sapiens	NA	NA	no	NA	NA
ViscontiA_2019__SID648175__bin.12	93.88	0	0	24795	57.4874	MAGs	43	NA	9226	stool	GBR	Homo sapiens	NA	NA	no	NA	NA
ViscontiA_2019__SID648374__bin.40	97.96	0	0	83044	52.2313	MAGs	87	NA	9226	stool	GBR	Homo sapiens	NA	NA	no	NA	NA
ViscontiA_2019__SID649603__bin.35	95.92	0	0	62772	53.9636	MAGs	38	NA	9226	stool	GBR	Homo sapiens	NA	NA	no	NA	NA
ViscontiA_2019__SID649803__bin.52	97.96	0	0	49359	56.0283	MAGs	50	NA	9226	stool	GBR	Homo sapiens	NA	NA	no	NA	NA
ViscontiA_2019__SID649989__bin.39	96.26	0.68	0	22265	54.8529	MAGs	45	NA	9226	stool	GBR	Homo sapiens	NA	NA	no	NA	NA
ViscontiA_2019__SID650559__bin.32	97.96	0	0	109220	53.4801	MAGs	36	NA	9226	stool	GBR	Homo sapiens	NA	NA	no	NA	NA
ViscontiA_2019__SID654533__bin.15	93.2	0.34	0	4887	63.4745	MAGs	63	NA	9228	stool	GBR	Homo sapiens	NA	NA	no	NA	NA
ViscontiA_2019__SID659857__bin.30	97.96	0	0	53822	58.699	MAGs	41	NA	9228	stool	GBR	Homo sapiens	NA	NA	no	NA	NA
ViscontiA_2019__SID663410__bin.11	96.6	0	0	27169	54.4444	MAGs	28	NA	9226	stool	GBR	Homo sapiens	NA	NA	no	NA	NA
ViscontiA_2019__SID666605__bin.43	97.28	0	0	13500	53.8148	MAGs	78	NA	9226	stool	GBR	Homo sapiens	NA	NA	no	NA	NA
ViscontiA_2019__SID669007__bin.40	96.6	0.68	0	18134	55.2774	MAGs	36	NA	9226	stool	GBR	Homo sapiens	NA	NA	no	NA	NA
ViscontiA_2019__SID669058__bin.22	93.63	0.34	0	2503	53.9752	MAGs	330	NA	9226	stool	GBR	Homo sapiens	NA	NA	no	NA	NA
ViscontiA_2019__SID669538__bin.26	97.96	0	0	1594	54.3915	MAGs	55	NA	9226	stool	GBR	Homo sapiens	NA	NA	no	NA	NA
ViscontiA_2019__SID670299__bin.23	97.96	0	0	3060	57.5163	MAGs	43	NA	9226	stool	GBR	Homo sapiens	NA	NA	no	NA	NA
ViscontiA_2019__SID672386__bin.43	94.85	0	0	261071	58.0869	MAGs	47	NA	9228	stool	GBR	Homo sapiens	NA	NA	no	NA	NA
ViscontiA_2019__SID672482__bin.8	97.96	0	0	147632	55.2854	MAGs	28	NA	9226	stool	GBR	Homo sapiens	NA	NA	no	NA	NA
ViscontiA_2019__SID676171__bin.17	95.92	0	0	87173	54.8564	MAGs	30	NA	9226	stool	GBR	Homo sapiens	NA	NA	no	NA	NA
ViscontiA_2019__SID677554__bin.23	95.24	2.04	0	8518	56.0343	MAGs	215	NA	9224	stool	GBR	Homo sapiens	NA	NA	no	NA	NA
ViscontiA_2019__SID678638__bin.12	93.37	0	0	48365	55.7903	MAGs	52	NA	9226	stool	GBR	Homo sapiens	NA	NA	no	NA	NA
ViscontiA_2019__SID680349__bin.37	97.96	0	0	94068	56.8429	MAGs	28	NA	9226	stool	GBR	Homo sapiens	NA	NA	no	NA	NA
ViscontiA_2019__SID690177__bin.18	97.96	0	0	45978	54.5783	MAGs	43	NA	9226	stool	GBR	Homo sapiens	NA	NA	no	NA	NA
ViscontiA_2019__SID693083__bin.17	94.3	1.02	0	3463	56.0785	MAGs	110	NA	9226	stool	GBR	Homo sapiens	NA	NA	no	NA	NA
ViscontiA_2019__SID696517__bin.12	96.37	0	0	15217	57.37	MAGs	228	NA	9226	stool	GBR	Homo sapiens	NA	NA	no	NA	NA
ViscontiA_2019__SID696561__bin.9	97.96	0	0	60092	54.6961	MAGs	29	NA	9226	stool	GBR	Homo sapiens	NA	NA	no	NA	NA
ViscontiA_2019__SID696841__bin.32	93.2	1.36	100	5543	48.7822	MAGs	212	NA	9226	stool	GBR	Homo sapiens	NA	NA	no	NA	NA
ViscontiA_2019__SID697646__bin.38	97.96	0	0	183704	55.1768	MAGs	39	NA	9226	stool	GBR	Homo sapiens	NA	NA	no	NA	NA
ViscontiA_2019__SID698374__bin.42	97.96	0	0	20344	55.9969	MAGs	25	NA	9226	stool	GBR	Homo sapiens	NA	NA	no	NA	NA
ViscontiA_2019__SID698618__bin.41	95.92	0	0	85481	55.5129	MAGs	40	NA	9226	stool	GBR	Homo sapiens	NA	NA	no	NA	NA
ViscontiA_2019__SID701097__bin.8	96.6	0.34	0	22384	56.7414	MAGs	91	NA	9226	stool	GBR	Homo sapiens	NA	NA	no	NA	NA
ViscontiA_2019__SID701279__bin.6	97.96	0	0	226064	55.8957	MAGs	21	NA	9226	stool	GBR	Homo sapiens	NA	NA	no	NA	NA
ViscontiA_2019__SID701682__bin.56	93.96	1.36	50	9565	56.8427	MAGs	276	NA	9226	stool	GBR	Homo sapiens	NA	NA	no	NA	NA
ViscontiA_2019__SID703262__bin.27	97.96	2.04	100	93486	55.0521	MAGs	51	NA	9226	stool	GBR	Homo sapiens	NA	NA	no	NA	NA
ViscontiA_2019__SID709375__bin.39	97.96	0.68	0	17844	53.1103	MAGs	38	NA	9226	stool	GBR	Homo sapiens	NA	NA	no	NA	NA
ViscontiA_2019__SID712997__bin.42	96.6	0	0	40776	54.049	MAGs	28	NA	9226	stool	GBR	Homo sapiens	NA	NA	no	NA	NA
ViscontiA_2019__SID714982__bin.3	93.88	0.68	0	40489	56.482	MAGs	169	NA	9226	stool	GBR	Homo sapiens	NA	NA	no	NA	NA
ViscontiA_2019__SID720372__bin.54	97.96	0	0	18740	55.5336	MAGs	23	NA	9226	stool	GBR	Homo sapiens	NA	NA	no	NA	NA
ViscontiA_2019__SID723190__bin.22	97.96	0	0	19920	52.8163	MAGs	28	NA	9226	stool	GBR	Homo sapiens	NA	NA	no	NA	NA
ViscontiA_2019__SID732308__bin.29	90.34	0	0	2547	55.7519	MAGs	329	NA	9226	stool	GBR	Homo sapiens	NA	NA	no	NA	NA
ViscontiA_2019__SID732761__bin.32	95.92	0	0	222838	55.7194	MAGs	29	NA	9226	stool	GBR	Homo sapiens	NA	NA	no	NA	NA
ViscontiA_2019__SID735090__bin.2	97.96	0	0	68551	56.9722	MAGs	82	NA	9226	stool	GBR	Homo sapiens	NA	NA	no	NA	NA
ViscontiA_2019__SID735826__bin.27	97.96	0	0	177483	54.9895	MAGs	28	NA	9226	stool	GBR	Homo sapiens	NA	NA	no	NA	NA
ViscontiA_2019__SID737803__bin.26	97.96	0.68	0	80767	57.1533	MAGs	80	NA	9226	stool	GBR	Homo sapiens	NA	NA	no	NA	NA
ViscontiA_2019__SID739020__bin.33	97.96	0	0	31244	55.8795	MAGs	49	NA	9226	stool	GBR	Homo sapiens	NA	NA	no	NA	NA
ViscontiA_2019__SID739188__bin.21	97.96	0	0	105001	53.6938	MAGs	25	NA	9226	stool	GBR	Homo sapiens	NA	NA	no	NA	NA
ViscontiA_2019__SID739981__bin.2	97.96	0	0	164453	54.4618	MAGs	27	NA	9226	stool	GBR	Homo sapiens	NA	NA	no	NA	NA
ViscontiA_2019__SID748849__bin.18	97.96	0	0	153912	53.3656	MAGs	22	NA	9226	stool	GBR	Homo sapiens	NA	NA	no	NA	NA
ViscontiA_2019__SID750275__bin.19	97.96	2.04	100	20897	56.4244	MAGs	92	NA	9226	stool	GBR	Homo sapiens	NA	NA	no	NA	NA
ViscontiA_2019__SID750580__bin.26	97.96	0	0	107109	55.5378	MAGs	26	NA	9226	stool	GBR	Homo sapiens	NA	NA	no	NA	NA
ViscontiA_2019__SID751140__bin.31	90.82	0	0	51068	59.971	MAGs	52	NA	9228	stool	GBR	Homo sapiens	NA	NA	no	NA	NA
ViscontiA_2019__SID752420__bin.33	94.53	0.91	0	6137	53.1693	MAGs	243	NA	9226	stool	GBR	Homo sapiens	NA	NA	no	NA	NA
ViscontiA_2019__SID755710__bin.4	95.92	0	0	86416	54.1833	MAGs	28	NA	9226	stool	GBR	Homo sapiens	NA	NA	no	NA	NA
ViscontiA_2019__SID759021__bin.9	97.96	0	0	162502	54.5753	MAGs	26	NA	9226	stool	GBR	Homo sapiens	NA	NA	no	NA	NA
ViscontiA_2019__SID768948__bin.19	97.96	0	0	57697	55.6355	MAGs	53	NA	9226	stool	GBR	Homo sapiens	NA	NA	no	NA	NA
ViscontiA_2019__SID769558__bin.26	97.96	0	0	20837	54.5424	MAGs	33	NA	9226	stool	GBR	Homo sapiens	NA	NA	no	NA	NA
ViscontiA_2019__SID770285__bin.27	97.96	0	0	11940	58.66	MAGs	37	NA	9228	stool	GBR	Homo sapiens	NA	NA	no	NA	NA
ViscontiA_2019__SID770738__bin.5	97.96	0.68	0	94045	54.2251	MAGs	32	NA	9226	stool	GBR	Homo sapiens	NA	NA	no	NA	NA
ViscontiA_2019__SID776777__bin.30	97.96	0	0	96252	55.0763	MAGs	37	NA	9226	stool	GBR	Homo sapiens	NA	NA	no	NA	NA
ViscontiA_2019__SID779677__bin.52	97.96	0	0	36669	52.5157	MAGs	30	NA	9226	stool	GBR	Homo sapiens	NA	NA	no	NA	NA
ViscontiA_2019__SID780181__bin.17	97.28	0	0	4211	50.8905	MAGs	36	NA	9226	stool	GBR	Homo sapiens	NA	NA	no	NA	NA
ViscontiA_2019__SID780322__bin.1	92.3	4.25	100	3591	57.4492	MAGs	395	NA	9226	stool	GBR	Homo sapiens	NA	NA	no	NA	NA
ViscontiA_2019__SID780689__bin.18	92.38	1.36	50	7173	58.1347	MAGs	396	NA	9226	stool	GBR	Homo sapiens	NA	NA	no	NA	NA
ViscontiA_2019__SID783730__bin.32	97.96	0	0	110244	56.1382	MAGs	34	NA	9226	stool	GBR	Homo sapiens	NA	NA	no	NA	NA
ViscontiA_2019__SID785286__bin.14	95.92	0	0	100899	57.0234	MAGs	37	NA	9226	stool	GBR	Homo sapiens	NA	NA	no	NA	NA
ViscontiA_2019__SID787944__bin.14	94.56	0.68	0	122465	56.7289	MAGs	56	NA	9226	stool	GBR	Homo sapiens	NA	NA	no	NA	NA
ViscontiA_2019__SID798365__bin.9	95.92	0.23	0	10169	54.0466	MAGs	242	NA	9226	stool	GBR	Homo sapiens	NA	NA	no	NA	NA
ViscontiA_2019__SID806587__bin.20	97.96	0	0	21994	53.5828	MAGs	52	NA	9226	stool	GBR	Homo sapiens	NA	NA	no	NA	NA
ViscontiA_2019__SID807365__bin.5	97.96	0	0	113174	54.805	MAGs	32	NA	9226	stool	GBR	Homo sapiens	NA	NA	no	NA	NA
ViscontiA_2019__SID809510__bin.15	97.96	0	0	94283	55.5116	MAGs	19	NA	9226	stool	GBR	Homo sapiens	NA	NA	no	NA	NA
ViscontiA_2019__SID811194__bin.42	97.96	0	0	44574	56.5554	MAGs	63	NA	9226	stool	GBR	Homo sapiens	NA	NA	no	NA	NA
ViscontiA_2019__SID813297__bin.9	96.6	0	0	24174	55.2991	MAGs	50	NA	9226	stool	GBR	Homo sapiens	NA	NA	no	NA	NA
ViscontiA_2019__SID815238__bin.29	97.58	0.03	100	23443	55.3001	MAGs	179	NA	9226	stool	GBR	Homo sapiens	NA	NA	no	NA	NA
ViscontiA_2019__SID815494__bin.20	93.54	0	0	25933	60.2051	MAGs	30	NA	9228	stool	GBR	Homo sapiens	NA	NA	no	NA	NA
ViscontiA_2019__SID817113__bin.39	97.96	0	0	71962	54.5246	MAGs	44	NA	9226	stool	GBR	Homo sapiens	NA	NA	no	NA	NA
ViscontiA_2019__SID821868__bin.40	95.56	0	0	31654	52.9507	MAGs	164	NA	9226	stool	GBR	Homo sapiens	NA	NA	no	NA	NA
ViscontiA_2019__SID824559__bin.23	97.96	0.68	0	22547	58.3093	MAGs	41	NA	9228	stool	GBR	Homo sapiens	NA	NA	no	NA	NA
ViscontiA_2019__SID825572__bin.4	97.96	0	0	57868	55.4382	MAGs	31	NA	9226	stool	GBR	Homo sapiens	NA	NA	no	NA	NA
ViscontiA_2019__SID827267__bin.10	97.96	0.68	0	53775	56.3087	MAGs	37	NA	9228	stool	GBR	Homo sapiens	NA	NA	no	NA	NA
ViscontiA_2019__SID829283__bin.34	97.96	0	0	4211	50.748	MAGs	31	NA	9226	stool	GBR	Homo sapiens	NA	NA	no	NA	NA
ViscontiA_2019__SID829406__bin.17	96.6	0	0	6140	54.7394	MAGs	39	NA	9226	stool	GBR	Homo sapiens	NA	NA	no	NA	NA
ViscontiA_2019__SID836251__bin.5	97.96	0	0	33067	52.5388	MAGs	52	NA	9226	stool	GBR	Homo sapiens	NA	NA	no	NA	NA
ViscontiA_2019__SID836498__bin.20	92.56	4.42	85.71	3719	57.3272	MAGs	421	NA	9226	stool	GBR	Homo sapiens	NA	NA	no	NA	NA
ViscontiA_2019__SID840366__bin.24	97.73	0.68	0	5900	55.7627	MAGs	61	NA	9226	stool	GBR	Homo sapiens	NA	NA	no	NA	NA
ViscontiA_2019__SID844411__bin.13	97.96	0	0	27973	59.7219	MAGs	43	NA	9228	stool	GBR	Homo sapiens	NA	NA	no	NA	NA
ViscontiA_2019__SID847448__bin.21	97.96	0	0	93119	54.5807	MAGs	40	NA	9226	stool	GBR	Homo sapiens	NA	NA	no	NA	NA
ViscontiA_2019__SID849197__bin.21	97.96	0	0	93176	56.609	MAGs	46	NA	9226	stool	GBR	Homo sapiens	NA	NA	no	NA	NA
ViscontiA_2019__SID850280__bin.9	97.96	0.68	0	18640	56.3305	MAGs	58	NA	9226	stool	GBR	Homo sapiens	NA	NA	no	NA	NA
ViscontiA_2019__SID850409__bin.29	97.96	0	0	13401	57.8912	MAGs	38	NA	9226	stool	GBR	Homo sapiens	NA	NA	no	NA	NA
ViscontiA_2019__SID856030__bin.44	97.96	0	0	30718	53.1415	MAGs	47	NA	9226	stool	GBR	Homo sapiens	NA	NA	no	NA	NA
ViscontiA_2019__SID856251__bin.4	91.21	2.38	0	2566	57.9891	MAGs	351	NA	9226	stool	GBR	Homo sapiens	NA	NA	no	NA	NA
ViscontiA_2019__SID861598__bin.27	97.96	0	0	102019	54.0733	MAGs	39	NA	9226	stool	GBR	Homo sapiens	NA	NA	no	NA	NA
ViscontiA_2019__SID865137__bin.35	97.96	0	0	63324	56.3451	MAGs	63	NA	9226	stool	GBR	Homo sapiens	NA	NA	no	NA	NA
ViscontiA_2019__SID875684__bin.37	97.96	0	0	15010	54.3837	MAGs	41	NA	9228	stool	GBR	Homo sapiens	NA	NA	no	NA	NA
ViscontiA_2019__SID877628__bin.14	97.96	0	0	89076	55.1956	MAGs	40	NA	9226	stool	GBR	Homo sapiens	NA	NA	no	NA	NA
ViscontiA_2019__SID878734__bin.16	97.96	0	0	34508	55.3843	MAGs	30	NA	9226	stool	GBR	Homo sapiens	NA	NA	no	NA	NA
ViscontiA_2019__SID880867__bin.32	91.7	2.04	33.33	17513	54.0227	MAGs	331	NA	9226	stool	GBR	Homo sapiens	NA	NA	no	NA	NA
ViscontiA_2019__SID881040__bin.38	97.96	0	0	59744	56.9513	MAGs	41	NA	9226	stool	GBR	Homo sapiens	NA	NA	no	NA	NA
ViscontiA_2019__SID885581__bin.12	97.28	0	0	11237	54.5074	MAGs	113	NA	9226	stool	GBR	Homo sapiens	NA	NA	no	NA	NA
ViscontiA_2019__SID887980__bin.11	96.6	0	0	111097	53.366	MAGs	42	NA	9226	stool	GBR	Homo sapiens	NA	NA	no	NA	NA
ViscontiA_2019__SID890226__bin.29	93.95	0.68	0	3403	56.4796	MAGs	191	NA	9226	stool	GBR	Homo sapiens	NA	NA	no	NA	NA
ViscontiA_2019__SID894194__bin.2	96.6	0.68	0	57778	54.4706	MAGs	40	NA	9226	stool	GBR	Homo sapiens	NA	NA	no	NA	NA
ViscontiA_2019__SID900422__bin.11	97.28	0.68	0	59776	54.363	MAGs	59	NA	9226	stool	GBR	Homo sapiens	NA	NA	no	NA	NA
ViscontiA_2019__SID900676__bin.30	97.96	0	0	47446	54.3544	MAGs	74	NA	9226	stool	GBR	Homo sapiens	NA	NA	no	NA	NA
ViscontiA_2019__SID908898__bin.16	97.96	0	0	132537	56.0591	MAGs	27	NA	9226	stool	GBR	Homo sapiens	NA	NA	no	NA	NA
ViscontiA_2019__SID911855__bin.26	97.96	1.36	0	10377	56.8565	MAGs	128	NA	9226	stool	GBR	Homo sapiens	NA	NA	no	NA	NA
ViscontiA_2019__SID913614__bin.1	97.73	0	0	50255	56.9894	MAGs	86	NA	9226	stool	GBR	Homo sapiens	NA	NA	no	NA	NA
ViscontiA_2019__SID916892__bin.9	97.96	0	0	19877	54.8876	MAGs	42	NA	9226	stool	GBR	Homo sapiens	NA	NA	no	NA	NA
ViscontiA_2019__SID916973__bin.3	97.28	0.68	0	22789	60.0685	MAGs	50	NA	9228	stool	GBR	Homo sapiens	NA	NA	no	NA	NA
ViscontiA_2019__SID917012__bin.14	97.96	0	0	79201	56.6483	MAGs	30	NA	9226	stool	GBR	Homo sapiens	NA	NA	no	NA	NA
ViscontiA_2019__SID923140__bin.3	96.8	0.34	100	5888	52.2249	MAGs	175	NA	9226	stool	GBR	Homo sapiens	NA	NA	no	NA	NA
ViscontiA_2019__SID926233__bin.56	97.96	0	0	91017	54.6327	MAGs	32	NA	9226	stool	GBR	Homo sapiens	NA	NA	no	NA	NA
ViscontiA_2019__SID930398__bin.30	97.96	0.68	0	68140	57.9366	MAGs	41	NA	9228	stool	GBR	Homo sapiens	NA	NA	no	NA	NA
ViscontiA_2019__SID933965__bin.7	91.13	0.68	0	4208	54.0875	MAGs	330	NA	9226	stool	GBR	Homo sapiens	NA	NA	no	NA	NA
ViscontiA_2019__SID934936__bin.19	95.24	0	0	301178	56.2744	MAGs	27	NA	9226	stool	GBR	Homo sapiens	NA	NA	no	NA	NA
ViscontiA_2019__SID936540__bin.34	96.6	0	0	30932	55.7481	MAGs	44	NA	9226	stool	GBR	Homo sapiens	NA	NA	no	NA	NA
ViscontiA_2019__SID942449__bin.17	97.96	0	0	1605	57.8816	MAGs	34	NA	9226	stool	GBR	Homo sapiens	NA	NA	no	NA	NA
ViscontiA_2019__SID942670__bin.33	97.96	0.68	0	108338	55.4828	MAGs	24	NA	9226	stool	GBR	Homo sapiens	NA	NA	no	NA	NA
ViscontiA_2019__SID943104__bin.18	95.92	0	0	69324	54.2438	MAGs	32	NA	9226	stool	GBR	Homo sapiens	NA	NA	no	NA	NA
ViscontiA_2019__SID944737__bin.21	97.96	0	0	71430	56.9313	MAGs	42	NA	9226	stool	GBR	Homo sapiens	NA	NA	no	NA	NA
ViscontiA_2019__SID949158__bin.8	93.74	0	0	35796	53.8524	MAGs	67	NA	9226	stool	GBR	Homo sapiens	NA	NA	no	NA	NA
ViscontiA_2019__SID952816__bin.12	97.96	0	0	67008	57.1305	MAGs	48	NA	9226	stool	GBR	Homo sapiens	NA	NA	no	NA	NA
ViscontiA_2019__SID953525__bin.28	95.92	0	0	6828	57.0152	MAGs	36	NA	9226	stool	GBR	Homo sapiens	NA	NA	no	NA	NA
ViscontiA_2019__SID954474__bin.32	97.96	0	0	21565	51.6485	MAGs	26	NA	9226	stool	GBR	Homo sapiens	NA	NA	no	NA	NA
ViscontiA_2019__SID954645__bin.27	97.96	0	0	16156	55.0136	MAGs	48	NA	9226	stool	GBR	Homo sapiens	NA	NA	no	NA	NA
ViscontiA_2019__SID956633__bin.4	97.96	0	0	21517	53.7714	MAGs	36	NA	9226	stool	GBR	Homo sapiens	NA	NA	no	NA	NA
ViscontiA_2019__SID958516__bin.2	97.96	0	0	130160	53.843	MAGs	39	NA	9226	stool	GBR	Homo sapiens	NA	NA	no	NA	NA
ViscontiA_2019__SID960265__bin.28	97.96	0	0	51224	54.9723	MAGs	39	NA	9226	stool	GBR	Homo sapiens	NA	NA	no	NA	NA
ViscontiA_2019__SID960925__bin.53	95.01	0	0	58167	56.9292	MAGs	31	NA	9226	stool	GBR	Homo sapiens	NA	NA	no	NA	NA
ViscontiA_2019__SID960975__bin.39	94.56	0	0	115353	56.3011	MAGs	33	NA	9226	stool	GBR	Homo sapiens	NA	NA	no	NA	NA
ViscontiA_2019__SID965332__bin.2	97.96	0	0	31848	54.264	MAGs	43	NA	9226	stool	GBR	Homo sapiens	NA	NA	no	NA	NA
ViscontiA_2019__SID965641__bin.7	92.6	1.9	80	5222	57.8322	MAGs	412	NA	9226	stool	GBR	Homo sapiens	NA	NA	no	NA	NA
ViscontiA_2019__SID982072__bin.29	97.96	0	0	25742	54.8209	MAGs	29	NA	9226	stool	GBR	Homo sapiens	NA	NA	no	NA	NA
ViscontiA_2019__SID986994__bin.5	97.28	0	0	20556	54.4123	MAGs	192	NA	9226	stool	GBR	Homo sapiens	NA	NA	no	NA	NA
ViscontiA_2019__SID987518__bin.9	96.6	0	0	80730	57.0036	MAGs	35	NA	9226	stool	GBR	Homo sapiens	NA	NA	no	NA	NA
ViscontiA_2019__SID989305__bin.48	97.96	0.68	0	45009	56.6531	MAGs	35	NA	9226	stool	GBR	Homo sapiens	NA	NA	no	NA	NA
ViscontiA_2019__SID992337__bin.36	94.11	1.96	16.67	3817	55.0694	MAGs	313	NA	9228	stool	GBR	Homo sapiens	NA	NA	no	NA	NA
ViscontiA_2019__SID992511__bin.7	97.96	0	0	34814	56.7961	MAGs	45	NA	9226	stool	GBR	Homo sapiens	NA	NA	no	NA	NA
ViscontiA_2019__SID998837__bin.62	94.29	0	0	1859	55.1372	MAGs	146	NA	9226	stool	GBR	Homo sapiens	NA	NA	no	NA	NA
ViscontiA_2019__SID998974__bin.63	95.92	0	0	88256	58.2703	MAGs	49	NA	9228	stool	GBR	Homo sapiens	NA	NA	no	NA	NA
ViscontiA_2019__SID999205__bin.21	95.58	0.68	0	51006	56.2875	MAGs	42	NA	9228	stool	GBR	Homo sapiens	NA	NA	no	NA	NA
VogtmannE_2016__MMRS11932626ST-27-0-0__bin.17	95.24	0	0	93735	55.7892	MAGs	105	NA	9226	stool	USA	Homo sapiens	NA	adult	no	male	29.5648
VogtmannE_2016__MMRS15137911ST-27-0-0__bin.38	97.96	0	0	351958	55.8962	MAGs	30	NA	9226	stool	USA	Homo sapiens	CRC	adult	no	female	35.6992
VogtmannE_2016__MMRS20257302ST-27-0-0__bin.59	97.05	1.36	0	155799	55.9869	MAGs	74	NA	9226	stool	USA	Homo sapiens	NA	adult	no	female	20.6657
VogtmannE_2016__MMRS21365932ST-27-0-0__bin.58	97.62	0.68	0	289192	58.4287	MAGs	40	NA	9228	stool	USA	Homo sapiens	NA	adult	no	male	22.9551
VogtmannE_2016__MMRS25211151ST-27-0-0__bin.4	93.2	0	0	248595	55.6882	MAGs	42	NA	9226	stool	USA	Homo sapiens	NA	adult	no	female	20.466
VogtmannE_2016__MMRS25641480ST-27-0-0__bin.5	97.96	0.68	100	522150	56.5876	MAGs	24	NA	9223	stool	USA	Homo sapiens	CRC	adult	no	female	23.4908
VogtmannE_2016__MMRS29805707ST-27-0-0__bin.6	94.67	0.68	100	102168	58.578	MAGs	142	NA	9224	stool	USA	Homo sapiens	NA	adult	no	male	33.3784
VogtmannE_2016__MMRS32573774ST-27-0-0__bin.42	96.26	0	0	354560	56.1516	MAGs	31	NA	9228	stool	USA	Homo sapiens	NA	senior	no	male	20.5244
VogtmannE_2016__MMRS40913371ST-27-0-0__bin.41	97.96	0	0	425945	55.7119	MAGs	36	NA	9226	stool	USA	Homo sapiens	NA	senior	no	female	26.8837
VogtmannE_2016__MMRS41266697ST-27-0-0__bin.18	95.92	0.68	0	53211	55.7873	MAGs	222	NA	9226	stool	USA	Homo sapiens	CRC	adult	no	female	24.0212
VogtmannE_2016__MMRS41711735ST-27-0-0__bin.14	94.22	0	0	66362	59.6034	MAGs	253	NA	9228	stool	USA	Homo sapiens	CRC	adult	no	male	21.1071
VogtmannE_2016__MMRS42570301ST-27-0-0__bin.1	95.24	0	0	219299	56.0335	MAGs	57	NA	9226	stool	USA	Homo sapiens	NA	adult	no	NA	NA
VogtmannE_2016__MMRS42780924ST-27-0-0__bin.33	97.28	0	0	489031	55.3529	MAGs	24	NA	9226	stool	USA	Homo sapiens	CRC	adult	no	male	31.3777
VogtmannE_2016__MMRS51307502ST-27-0-0__bin.23	97.28	0	0	101075	56.3304	MAGs	131	NA	9226	stool	USA	Homo sapiens	NA	adult	no	female	22.6188
VogtmannE_2016__MMRS51737257ST-27-0-0__bin.54	95.24	0	0	139668	58.1443	MAGs	108	NA	9224	stool	USA	Homo sapiens	NA	adult	no	male	25.3811
VogtmannE_2016__MMRS57569834ST-27-0-0__bin.27	95.92	0	0	194012	55.6991	MAGs	52	NA	9226	stool	USA	Homo sapiens	NA	adult	no	male	24.5308
VogtmannE_2016__MMRS64281211ST-27-0-0__bin.23	97.96	0	0	353957	58.5995	MAGs	29	NA	9228	stool	USA	Homo sapiens	CRC	senior	no	male	27.8331
VogtmannE_2016__MMRS64281551ST-27-0-0__bin.25	95.92	1.02	50	108003	57.2503	MAGs	110	NA	9224	stool	USA	Homo sapiens	NA	adult	no	female	28.3191
VogtmannE_2016__MMRS65945127ST-27-0-0__bin.1	97.96	0.68	0	471650	58.0598	MAGs	28	NA	9228	stool	USA	Homo sapiens	CRC	adult	no	male	32.075
VogtmannE_2016__MMRS67096717ST-27-0-0__bin.44	96.6	0.68	0	96767	55.706	MAGs	110	NA	9226	stool	USA	Homo sapiens	NA	senior	no	male	35.1843
VogtmannE_2016__MMRS71238091ST-27-0-0__bin.31	97.96	0	0	350765	55.7952	MAGs	28	NA	9226	stool	USA	Homo sapiens	NA	adult	no	NA	NA
VogtmannE_2016__MMRS71762412ST-27-0-0__bin.54	97.96	0	0	456573	55.2759	MAGs	24	NA	9226	stool	USA	Homo sapiens	CRC	adult	no	male	23.3649
VogtmannE_2016__MMRS77487595ST-27-0-0__bin.6	96.43	2.27	75	387546	55.4664	MAGs	29	NA	9226	stool	USA	Homo sapiens	CRC	senior	no	male	22.5511
VogtmannE_2016__MMRS79893829ST-27-0-0__bin.9	97.96	1.59	0	146338	56.4399	MAGs	85	NA	9226	stool	USA	Homo sapiens	NA	senior	no	male	28.2068
VogtmannE_2016__MMRS80093644ST-27-0-0__bin.10	90.91	1.61	0	35118	56.0852	MAGs	437	NA	9226	stool	USA	Homo sapiens	CRC	adult	no	male	19.5756
VogtmannE_2016__MMRS85548821ST-27-0-0__bin.32	97.28	1.36	0	271049	55.7825	MAGs	49	NA	9226	stool	USA	Homo sapiens	NA	senior	no	male	23.242
VogtmannE_2016__MMRS86178473ST-27-0-0__bin.68	97.96	0	0	364294	55.8538	MAGs	45	NA	9226	stool	USA	Homo sapiens	CRC	adult	no	male	25.1022
VogtmannE_2016__MMRS86958796ST-27-0-0__bin.2	97.96	0.68	0	287293	55.8416	MAGs	31	NA	9226	stool	USA	Homo sapiens	CRC	adult	no	female	31.6142
VogtmannE_2016__MMRS87723283ST-27-0-0__bin.40	97.56	0	0	200740	56.4735	MAGs	59	NA	9226	stool	USA	Homo sapiens	NA	adult	no	male	27.6124
VogtmannE_2016__MMRS88581325ST-27-0-0__bin.53	96.6	0	0	364277	55.8509	MAGs	30	NA	9226	stool	USA	Homo sapiens	NA	senior	no	female	23.9206
VogtmannE_2016__MMRS92544445ST-27-0-0__bin.38	92.86	0.68	0	290658	58.5516	MAGs	36	NA	9228	stool	USA	Homo sapiens	CRC	senior	no	female	27.7981
VogtmannE_2016__MMRS93508324ST-27-0-0__bin.31	96.6	0	0	219100	55.2382	MAGs	82	NA	9226	stool	USA	Homo sapiens	CRC	senior	no	female	NA
VogtmannE_2016__MMRS93621581ST-27-0-0__bin.47	95.58	0.68	100	274996	56.1685	MAGs	32	NA	9223	stool	USA	Homo sapiens	NA	adult	no	male	23.1209
VogtmannE_2016__MMRS94549160ST-27-0-0__bin.65	97.28	0.68	0	97115	55.6083	MAGs	162	NA	9226	stool	USA	Homo sapiens	NA	senior	no	male	23.8159
VogtmannE_2016__MMRS95277876ST-27-0-0__bin.16	90.65	0	0	105743	56.1125	MAGs	116	NA	9226	stool	USA	Homo sapiens	NA	adult	no	male	21.5204
VogtmannE_2016__MMRS96422329ST-27-0-0__bin.7	96.43	0	0	366576	55.7923	MAGs	21	NA	9226	stool	USA	Homo sapiens	CRC	senior	no	male	22.313
WampachL_2018__M_C109__bin.71	97.96	0	0	95106	59.5462	MAGs	40	NA	9228	stool	LUX	Homo sapiens	healthy	adult	no	female	NA
WampachL_2018__M_C118__bin.1	97.96	0	0	145678	55.5925	MAGs	28	NA	9226	stool	LUX	Homo sapiens	healthy	adult	no	female	NA
WenC_2017__N041__bin.32	94.9	0	0	361843	55.8764	MAGs	33	NA	9226	stool	CHN	Homo sapiens	healthy	adult	no	female	20.76
WenC_2017__N235__bin.51	93.99	1.02	0	38724	59.7975	MAGs	377	NA	9228	stool	CHN	Homo sapiens	healthy	adult	no	female	21.91
WenC_2017__N236__bin.19	97.96	0	0	307077	58.5426	MAGs	40	NA	9228	stool	CHN	Homo sapiens	healthy	adult	no	female	22.83
WenC_2017__N288__bin.1	97.28	0	0	652214	55.2903	MAGs	14	NA	9226	stool	CHN	Homo sapiens	healthy	adult	no	male	18.49
WenC_2017__RA011__bin.25	97.96	0	0	330024	55.8347	MAGs	32	NA	9226	stool	CHN	Homo sapiens	RA	adult	no	female	19.63
WenC_2017__RA029__bin.35	97.96	1.36	50	120166	57.5978	MAGs	164	NA	9228	stool	CHN	Homo sapiens	RA	adult	no	female	23.83
WenC_2017__RA030__bin.36	92.02	1.36	50	66838	55.8769	MAGs	174	NA	9226	stool	CHN	Homo sapiens	RA	adult	no	female	19.65
WenC_2017__RA051__bin.22	94.56	0.68	0	229243	59.1355	MAGs	58	NA	9228	stool	CHN	Homo sapiens	RA	adult	no	female	18.55
WirbelJ_2018__CCMD10191450ST-11-0__bin.29	92.18	0.68	0	29814	58.5363	MAGs	284	NA	9226	stool	DEU	Homo sapiens	healthy	adult	no	female	28.5
WirbelJ_2018__CCMD18579000ST-11-0__bin.10	96.6	0	0	104793	56.6211	MAGs	27	NA	9226	stool	DEU	Homo sapiens	healthy	adult	no	female	22.7
WirbelJ_2018__CCMD21703880ST-11-0__bin.61	96.6	0	0	27714	54.2614	MAGs	37	NA	9226	stool	DEU	Homo sapiens	healthy	senior	no	male	28.4
WirbelJ_2018__CCMD22852639ST-11-0__bin.43	97.96	0	0	55277	56.5678	MAGs	143	NA	9224	stool	DEU	Homo sapiens	healthy	adult	no	female	23.4
WirbelJ_2018__CCMD23541216ST-11-0__bin.41	94.56	0	0	50783	55.17	MAGs	36	NA	9226	stool	DEU	Homo sapiens	healthy	adult	no	male	29.9
WirbelJ_2018__CCMD26925580ST-21-0__bin.13	95.58	0	0	94646	55.4329	MAGs	45	NA	9226	stool	DEU	Homo sapiens	CRC	adult	no	male	27
WirbelJ_2018__CCMD27867141ST-11-0__bin.58	97.28	0	0	70653	54.0572	MAGs	38	NA	9226	stool	DEU	Homo sapiens	healthy	adult	no	female	18
WirbelJ_2018__CCMD35081859ST-11-0__bin.48	95.24	0	0	26769	56.4235	MAGs	81	NA	9226	stool	DEU	Homo sapiens	healthy	adult	no	female	25.8
WirbelJ_2018__CCMD45004878ST-11-0__bin.4	97.28	0	0	107368	56.0782	MAGs	56	NA	9226	stool	DEU	Homo sapiens	healthy	adult	no	male	26.2
WirbelJ_2018__CCMD50300306ST-11-0__bin.17	97.96	0	0	16732	54.9606	MAGs	66	NA	9228	stool	DEU	Homo sapiens	healthy	adult	no	male	24.6
WirbelJ_2018__CCMD53522274ST-11-0__bin.9	96.43	0	0	2115	52.8132	MAGs	155	NA	9226	stool	DEU	Homo sapiens	healthy	senior	no	female	19.3
WirbelJ_2018__CCMD56948710ST-11-0__bin.15	91.61	1.4	0	6951	58.3369	MAGs	401	NA	9226	stool	DEU	Homo sapiens	healthy	senior	no	male	30.3
WirbelJ_2018__CCMD63399960ST-21-0__bin.80	95.92	0.68	100	2376	60.101	MAGs	88	NA	9223	stool	DEU	Homo sapiens	CRC	adult	no	male	28
WirbelJ_2018__CCMD65222621ST-11-0__bin.62	91.33	0	0	6119	53.342	MAGs	39	NA	9226	stool	DEU	Homo sapiens	healthy	adult	no	female	28.8
WirbelJ_2018__CCMD72895164ST-21-0__bin.61	96.26	0.04	100	12152	54.131	MAGs	206	NA	9226	stool	DEU	Homo sapiens	CRC	adult	no	male	27
WirbelJ_2018__CCMD82866709ST-21-0__bin.53	96.6	0	0	13065	53.716	MAGs	41	NA	9226	stool	DEU	Homo sapiens	CRC	senior	no	female	26
WirbelJ_2018__CCMD89967135ST-11-0__bin.25	95.92	0	0	11010	60.772	MAGs	80	NA	9228	stool	DEU	Homo sapiens	healthy	adult	no	female	27
WirbelJ_2018__CCMD92404903ST-11-0__bin.17	96.6	0	0	54670	56.6325	MAGs	21	NA	9226	stool	DEU	Homo sapiens	healthy	senior	no	female	13.3
XiaoL_2015__SAMEA3134356__bin.2	97.28	0	0	97903	55.8257	MAGs	45	NA	9226	stool	NA	Mus musculus	NA	NA	NA	NA	NA
XiaoL_2015__SAMEA3134358__bin.34	97.28	0	0	63373	55.156	MAGs	48	NA	9226	stool	NA	Mus musculus	NA	NA	NA	NA	NA
XiaoL_2015__SAMEA3134360__bin.33	97.56	0	0	42380	56.9986	MAGs	63	NA	9226	stool	NA	Mus musculus	NA	NA	NA	NA	NA
XiaoL_2015__SAMEA3134361__bin.54	94.56	0	0	49478	56.8152	MAGs	55	NA	9226	stool	NA	Mus musculus	NA	NA	NA	NA	NA
XiaoL_2015__SAMEA3134362__bin.3	97.28	0	0	59593	56.5486	MAGs	77	NA	9226	stool	NA	Mus musculus	NA	NA	NA	NA	NA
XiaoL_2015__SAMEA3134364__bin.13	96.26	0	0	69255	55.5209	MAGs	52	NA	9226	stool	NA	Mus musculus	NA	NA	NA	NA	NA
XiaoL_2015__SAMEA3134365__bin.43	97.96	0	0	133268	57.4692	MAGs	40	NA	9226	stool	NA	Mus musculus	NA	NA	NA	NA	NA
XiaoL_2015__SAMEA3134366__bin.4	97.96	0	0	109125	55.8552	MAGs	43	NA	9226	stool	NA	Mus musculus	NA	NA	NA	NA	NA
XiaoL_2015__SAMEA3134367__bin.8	95.24	0	0	44828	56.2327	MAGs	74	NA	9226	stool	NA	Mus musculus	NA	NA	NA	NA	NA
XiaoL_2015__SAMEA3134368__bin.15	96.6	0	0	6362	56.3188	MAGs	50	NA	9226	stool	NA	Mus musculus	NA	NA	NA	NA	NA
XiaoL_2015__SAMEA3134369__bin.36	95.46	0	0	39020	57.327	MAGs	65	NA	9226	stool	NA	Mus musculus	NA	NA	NA	NA	NA
XiaoL_2015__SAMEA3134370__bin.5	97.96	0	0	47795	56.2946	MAGs	54	NA	9226	stool	NA	Mus musculus	NA	NA	NA	NA	NA
XiaoL_2015__SAMEA3134372__bin.10	94.67	0.68	0	24404	54.0567	MAGs	112	NA	9226	stool	NA	Mus musculus	NA	NA	NA	NA	NA
XiaoL_2015__SAMEA3134374__bin.7	97.96	0	0	128918	55.4027	MAGs	43	NA	9226	stool	NA	Mus musculus	NA	NA	NA	NA	NA
XiaoL_2015__SAMEA3134375__bin.25	92.21	0.34	0	1578	56.147	MAGs	266	NA	9226	stool	NA	Mus musculus	NA	NA	NA	NA	NA
XiaoL_2015__SAMEA3134376__bin.7	97.28	0	0	27087	58.1681	MAGs	49	NA	9226	stool	NA	Mus musculus	NA	NA	NA	NA	NA
XiaoL_2015__SAMEA3134378__bin.31	97.28	0	0	32260	55.3286	MAGs	49	NA	9226	stool	NA	Mus musculus	NA	NA	NA	NA	NA
XiaoL_2015__SAMEA3134380__bin.6	97.28	0	0	4143	50.4707	MAGs	44	NA	9226	stool	NA	Mus musculus	NA	NA	NA	NA	NA
XiaoL_2015__SAMEA3134381__bin.31	97.96	0	0	49904	56.8331	MAGs	44	NA	9226	stool	NA	Mus musculus	NA	NA	NA	NA	NA
XiaoL_2015__SAMEA3134382__bin.2	97.96	0	0	4143	50.4707	MAGs	41	NA	9226	stool	NA	Mus musculus	NA	NA	NA	NA	NA
XiaoL_2015__SAMEA3134384__bin.19	97.28	0	0	64225	56.6742	MAGs	38	NA	9226	stool	NA	Mus musculus	NA	NA	NA	NA	NA
XiaoL_2015__SAMEA3134385__bin.14	96.26	0	0	27099	58.1719	MAGs	64	NA	9226	stool	NA	Mus musculus	NA	NA	NA	NA	NA
XiaoL_2015__SAMEA3134387__bin.23	97.28	0	0	15220	53.9685	MAGs	48	NA	9226	stool	NA	Mus musculus	NA	NA	NA	NA	NA
XiaoL_2015__SAMEA3134440__bin.16	97.96	0.68	0	15059	55.6876	MAGs	123	NA	9226	stool	NA	Mus musculus	NA	NA	NA	NA	NA
XiaoL_2015__SAMEA3134441__bin.15	97.96	0.68	0	99401	55.4451	MAGs	41	NA	9226	stool	NA	Mus musculus	NA	NA	NA	NA	NA
XiaoL_2015__SAMEA3134442__bin.26	91.9	1.7	0	12541	54.9159	MAGs	339	NA	9226	stool	NA	Mus musculus	NA	NA	NA	NA	NA
XiaoL_2015__SAMEA3134463__bin.12	95.92	0	0	21345	55.0996	MAGs	42	NA	9226	stool	NA	Mus musculus	NA	NA	NA	NA	NA
XiaoL_2015__SAMEA3134464__bin.10	97.28	0	0	16588	54.015	MAGs	90	NA	9226	stool	NA	Mus musculus	NA	NA	NA	NA	NA
XiaoL_2015__SAMEA3134465__bin.2	97.28	0	0	34983	57.8853	MAGs	36	NA	9226	stool	NA	Mus musculus	NA	NA	NA	NA	NA
XiaoL_2015__SAMEA3134471__bin.13	95.07	0.34	100	43941	56.8694	MAGs	99	NA	9226	stool	NA	Mus musculus	NA	NA	NA	NA	NA
XiaoL_2015__SAMEA3134472__bin.21	95.92	0	0	5681	57.8771	MAGs	51	NA	9226	stool	NA	Mus musculus	NA	NA	NA	NA	NA
XiaoL_2015__SAMEA3134473__bin.18	95.24	0	0	21070	53.9393	MAGs	86	NA	9226	stool	NA	Mus musculus	NA	NA	NA	NA	NA
XiaoL_2015__SAMEA3134474__bin.11	96.26	0	0	81593	56.6936	MAGs	64	NA	9226	stool	NA	Mus musculus	NA	NA	NA	NA	NA
XiaoL_2015__SAMEA3134475__bin.4	95.24	0	0	11946	54.8384	MAGs	71	NA	9226	stool	NA	Mus musculus	NA	NA	NA	NA	NA
XiaoL_2015__SAMEA3134477__bin.6	96.26	0.34	0	64016	57.32	MAGs	47	NA	9226	stool	NA	Mus musculus	NA	NA	NA	NA	NA
XiaoL_2015__SAMEA3134478__bin.2	95.92	0	0	51249	55.2616	MAGs	102	NA	9226	stool	NA	Mus musculus	NA	NA	NA	NA	NA
XiaoL_2017__SAMEA3504079__bin.31	96.26	0	0	13369	59.6305	MAGs	37	NA	9226	stool	NA	Mus musculus	NA	NA	NA	NA	NA
XiaoL_2017__SAMEA3504082__bin.5	97.96	0	0	63381	55.1553	MAGs	39	NA	9226	stool	NA	Mus musculus	NA	NA	NA	NA	NA
XiaoL_2017__SAMEA3504085__bin.32	96.88	0	0	204008	55.766	MAGs	44	NA	9226	stool	NA	Mus musculus	NA	NA	NA	NA	NA
XiaoL_2017__SAMEA3504086__bin.39	97.96	0	0	6451	57.5415	MAGs	38	NA	9226	stool	NA	Mus musculus	NA	NA	NA	NA	NA
XiaoL_2017__SAMEA3504087__bin.17	93.2	0	0	99650	56.1104	MAGs	62	NA	9226	stool	NA	Mus musculus	NA	NA	NA	NA	NA
XiaoL_2017__SAMEA3504088__bin.5	95.58	0	0	1590	57.6101	MAGs	46	NA	9226	stool	NA	Mus musculus	NA	NA	NA	NA	NA
XiaoL_2017__SAMEA3504089__bin.63	94.08	1.36	0	15241	56.7679	MAGs	148	NA	9226	stool	NA	Mus musculus	NA	NA	NA	NA	NA
XiaoL_2017__SAMEA3504091__bin.36	95.58	0	0	109137	55.8555	MAGs	42	NA	9226	stool	NA	Mus musculus	NA	NA	NA	NA	NA
XiaoL_2017__SAMEA3504092__bin.20	97.96	0	0	1605	57.6324	MAGs	35	NA	9226	stool	NA	Mus musculus	NA	NA	NA	NA	NA
XiaoL_2017__SAMEA3504094__bin.40	97.96	0	0	291519	55.5885	MAGs	36	NA	9226	stool	NA	Mus musculus	NA	NA	NA	NA	NA
XiaoL_2017__SAMEA3504095__bin.21	95.58	0	0	110658	55.7791	MAGs	52	NA	9226	stool	NA	Mus musculus	NA	NA	NA	NA	NA
XiaoL_2017__SAMEA3504097__bin.37	94.9	0	0	245408	55.3711	MAGs	40	NA	9226	stool	NA	Mus musculus	NA	NA	NA	NA	NA
XiaoL_2017__SAMEA3504098__bin.51	96.6	0	0	1715	58.0175	MAGs	46	NA	9226	stool	NA	Mus musculus	NA	NA	NA	NA	NA
XiaoL_2017__SAMEA3504099__bin.28	97.28	0	0	107604	55.9673	MAGs	51	NA	9226	stool	NA	Mus musculus	NA	NA	NA	NA	NA
XiaoL_2017__SAMEA3504100__bin.7	97.28	0	0	1571	57.6703	MAGs	43	NA	9226	stool	NA	Mus musculus	NA	NA	NA	NA	NA
XiaoL_2017__SAMEA3504102__bin.32	93.54	0	0	128939	55.4037	MAGs	45	NA	9226	stool	NA	Mus musculus	NA	NA	NA	NA	NA
XiaoL_2017__SAMEA3504103__bin.20	95.58	0.23	0	1715	58.0175	MAGs	59	NA	9226	stool	NA	Mus musculus	NA	NA	NA	NA	NA
XiaoL_2017__SAMEA3504104__bin.9	97.28	0.34	100	57927	56.0723	MAGs	66	NA	9226	stool	NA	Mus musculus	NA	NA	NA	NA	NA
XiaoL_2017__SAMEA3504105__bin.36	97.28	0	0	107608	55.9689	MAGs	36	NA	9226	stool	NA	Mus musculus	NA	NA	NA	NA	NA
XiaoL_2017__SAMEA3504106__bin.5	97.96	0	0	345115	55.9356	MAGs	37	NA	9226	stool	NA	Mus musculus	NA	NA	NA	NA	NA
XiaoL_2017__SAMEA3504107__bin.21	95.69	0.34	0	33381	54.8276	MAGs	156	NA	9226	stool	NA	Mus musculus	NA	NA	NA	NA	NA
XiaoL_2017__SAMEA3504108__bin.13	97.28	0	0	42112	56.4566	MAGs	65	NA	9226	stool	NA	Mus musculus	NA	NA	NA	NA	NA
XiaoL_2017__SAMEA3504109__bin.12	97.96	0	0	63294	55.1711	MAGs	37	NA	9226	stool	NA	Mus musculus	NA	NA	NA	NA	NA
XiaoL_2017__SAMEA3504110__bin.36	97.96	0	0	82691	54.7593	MAGs	38	NA	9226	stool	NA	Mus musculus	NA	NA	NA	NA	NA
XiaoL_2017__SAMEA3504111__bin.31	97.05	0	0	63287	55.1709	MAGs	35	NA	9226	stool	NA	Mus musculus	NA	NA	NA	NA	NA
XiaoL_2017__SAMEA3504112__bin.6	97.96	0	0	92373	53.9725	MAGs	36	NA	9226	stool	NA	Mus musculus	NA	NA	NA	NA	NA
XiaoL_2017__SAMEA3504114__bin.10	97.96	0	0	128939	55.4053	MAGs	39	NA	9226	stool	NA	Mus musculus	NA	NA	NA	NA	NA
XiaoL_2017__SAMEA3504115__bin.15	97.96	0	0	18303	54.9582	MAGs	38	NA	9226	stool	NA	Mus musculus	NA	NA	NA	NA	NA
XiaoL_2017__SAMEA3504118__bin.26	97.96	0	0	82691	54.7593	MAGs	37	NA	9226	stool	NA	Mus musculus	NA	NA	NA	NA	NA
XiaoL_2017__SAMEA3504119__bin.12	97.96	0	0	32196	58.1625	MAGs	39	NA	9226	stool	NA	Mus musculus	NA	NA	NA	NA	NA
XiaoL_2017__SAMEA3504121__bin.16	97.96	0	0	345091	55.9374	MAGs	35	NA	9226	stool	NA	Mus musculus	NA	NA	NA	NA	NA
XiaoL_2017__SAMEA3504123__bin.5	97.96	0	0	13366	59.6364	MAGs	48	NA	9226	stool	NA	Mus musculus	NA	NA	NA	NA	NA
XiaoL_2017__SAMEA3504124__bin.2	97.96	0	0	42280	53.5691	MAGs	36	NA	9226	stool	NA	Mus musculus	NA	NA	NA	NA	NA
XiaoL_2017__SAMEA3504126__bin.5	97.96	0	0	1714	58.0513	MAGs	39	NA	9226	stool	NA	Mus musculus	NA	NA	NA	NA	NA
XiaoL_2017__SAMEA3504127__bin.31	97.28	0	0	42280	53.5667	MAGs	38	NA	9226	stool	NA	Mus musculus	NA	NA	NA	NA	NA
XiaoL_2017__SAMEA3504128__bin.51	97.96	0	0	55328	55.4041	MAGs	33	NA	9226	stool	NA	Mus musculus	NA	NA	NA	NA	NA
XiaoL_2017__SAMEA3504129__bin.40	95.58	0	0	63294	55.1711	MAGs	36	NA	9226	stool	NA	Mus musculus	NA	NA	NA	NA	NA
XiaoL_2017__SAMEA3504132__bin.38	97.96	0	0	36614	56.6095	MAGs	37	NA	9226	stool	NA	Mus musculus	NA	NA	NA	NA	NA
XieH_2016__YSZC12003_35366__bin.28	97.96	0	0	361903	55.766	MAGs	26	NA	9226	stool	GBR	Homo sapiens	healthy	adult	no	female	40
XieH_2016__YSZC12003_35388__bin.3	97.96	0	0	163464	56.2858	MAGs	45	NA	9226	stool	GBR	Homo sapiens	healthy	adult	no	female	24
XieH_2016__YSZC12003_35392__bin.77	97.96	0	0	599458	55.8458	MAGs	21	NA	9226	stool	GBR	Homo sapiens	healthy	adult	no	female	27
XieH_2016__YSZC12003_35505__bin.40	97.96	0	0	548765	55.6056	MAGs	18	NA	9226	stool	GBR	Homo sapiens	healthy	adult	no	female	22
XieH_2016__YSZC12003_35506__bin.11	97.96	0	0	412575	55.9641	MAGs	16	NA	9226	stool	GBR	Homo sapiens	healthy	adult	no	female	21
XieH_2016__YSZC12003_35512__bin.73	95.92	0	0	382134	56.0264	MAGs	31	NA	9226	stool	GBR	Homo sapiens	healthy	senior	no	female	27
XieH_2016__YSZC12003_35520__bin.91	97.96	0	0	448173	55.8474	MAGs	23	NA	9226	stool	GBR	Homo sapiens	healthy	senior	no	female	21
XieH_2016__YSZC12003_35523__bin.47	96.6	0	0	160159	55.8945	MAGs	74	NA	9226	stool	GBR	Homo sapiens	healthy	adult	no	female	25
XieH_2016__YSZC12003_35524__bin.47	97.96	0	0	631426	57.803	MAGs	20	NA	9228	stool	GBR	Homo sapiens	healthy	adult	no	female	23
XieH_2016__YSZC12003_35542__bin.22	94.9	1.02	0	95281	54.7948	MAGs	292	NA	9223	stool	GBR	Homo sapiens	healthy	adult	no	female	26
XieH_2016__YSZC12003_35549__bin.45	97.96	0	0	377364	55.681	MAGs	24	NA	9226	stool	GBR	Homo sapiens	healthy	senior	no	female	24
XieH_2016__YSZC12003_35550__bin.59	97.96	0	0	376984	55.5082	MAGs	23	NA	9226	stool	GBR	Homo sapiens	healthy	senior	no	female	25
XieH_2016__YSZC12003_35561__bin.56	97.96	0	0	464364	55.7237	MAGs	15	NA	9226	stool	GBR	Homo sapiens	healthy	senior	no	female	23
XieH_2016__YSZC12003_35562__bin.24	97.96	0	0	538521	55.5484	MAGs	21	NA	9226	stool	GBR	Homo sapiens	healthy	senior	no	female	25
XieH_2016__YSZC12003_35563__bin.64	97.96	0.68	0	500851	57.5375	MAGs	21	NA	9228	stool	GBR	Homo sapiens	healthy	adult	no	female	44
XieH_2016__YSZC12003_35577__bin.33	97.96	0	0	450920	55.6771	MAGs	16	NA	9226	stool	GBR	Homo sapiens	healthy	adult	no	female	38
XieH_2016__YSZC12003_35578__bin.100	97.28	0	0	366079	55.803	MAGs	57	NA	9226	stool	GBR	Homo sapiens	healthy	adult	no	female	31
XieH_2016__YSZC12003_35583__bin.69	97.96	0.68	100	468165	56.5153	MAGs	26	NA	9223	stool	GBR	Homo sapiens	healthy	adult	no	female	27
XieH_2016__YSZC12003_35629__bin.27	97.96	0	0	337946	56.0202	MAGs	27	NA	9226	stool	GBR	Homo sapiens	healthy	adult	no	female	33
XieH_2016__YSZC12003_35630__bin.5	96.21	0.68	0	147670	54.8622	MAGs	86	NA	9226	stool	GBR	Homo sapiens	healthy	adult	no	female	23
XieH_2016__YSZC12003_35636__bin.73	97.96	0	0	359681	55.4742	MAGs	19	NA	9226	stool	GBR	Homo sapiens	healthy	senior	no	female	22
XieH_2016__YSZC12003_35654__bin.47	97.96	0	0	330805	56.2516	MAGs	27	NA	9228	stool	GBR	Homo sapiens	healthy	adult	no	female	24
XieH_2016__YSZC12003_35657__bin.35	96.6	0	0	185720	53.9613	MAGs	69	NA	9226	stool	GBR	Homo sapiens	healthy	senior	no	female	28
XieH_2016__YSZC12003_35658__bin.1	90.36	2.04	0	34602	55.8956	MAGs	384	NA	9226	stool	GBR	Homo sapiens	healthy	senior	no	female	27
XieH_2016__YSZC12003_35665__bin.48	97.96	0	0	305173	56.894	MAGs	38	NA	9223	stool	GBR	Homo sapiens	healthy	adult	no	female	25
XieH_2016__YSZC12003_35666__bin.13	96.6	0	0	511252	55.8854	MAGs	21	NA	9226	stool	GBR	Homo sapiens	healthy	adult	no	female	24
XieH_2016__YSZC12003_35697__bin.22	97.28	0	0	488310	55.3433	MAGs	23	NA	9226	stool	GBR	Homo sapiens	healthy	senior	no	female	22
XieH_2016__YSZC12003_35706__bin.33	97.96	0	0	500655	56.1458	MAGs	15	NA	9226	stool	GBR	Homo sapiens	healthy	senior	no	female	26
XieH_2016__YSZC12003_35708__bin.13	97.96	0	0	506902	55.8901	MAGs	15	NA	9226	stool	GBR	Homo sapiens	healthy	senior	no	female	20
XieH_2016__YSZC12003_35723__bin.12	97.96	0	0	416245	56.6248	MAGs	22	NA	9228	stool	GBR	Homo sapiens	healthy	adult	no	female	24
XieH_2016__YSZC12003_35733__bin.83	95.24	0	0	576798	55.0258	MAGs	20	NA	9226	stool	GBR	Homo sapiens	healthy	senior	no	female	24
XieH_2016__YSZC12003_35734__bin.38	96.26	1.36	50	207536	57.1	MAGs	87	NA	9228	stool	GBR	Homo sapiens	healthy	senior	no	female	25
XieH_2016__YSZC12003_35739__bin.15	91.84	0	0	364247	55.8544	MAGs	29	NA	9226	stool	GBR	Homo sapiens	healthy	senior	no	female	19
XieH_2016__YSZC12003_35740__bin.117	95.24	0	0	342917	55.9065	MAGs	31	NA	9226	stool	GBR	Homo sapiens	healthy	senior	no	female	24
XieH_2016__YSZC12003_35742__bin.67	97.96	0.68	0	362789	55.8176	MAGs	31	NA	9226	stool	GBR	Homo sapiens	healthy	adult	no	female	24
XieH_2016__YSZC12003_35837__bin.48	97.96	0	0	241995	55.5921	MAGs	50	NA	9226	stool	GBR	Homo sapiens	healthy	adult	no	female	21
XieH_2016__YSZC12003_35980__bin.37	96.6	0	0	366108	55.7986	MAGs	24	NA	9226	stool	GBR	Homo sapiens	healthy	adult	no	female	23
XieH_2016__YSZC12003_35989__bin.6	97.96	0	0	496850	55.0156	MAGs	36	NA	9226	stool	GBR	Homo sapiens	healthy	adult	no	female	25
XieH_2016__YSZC12003_35990__bin.46	97.96	0	0	520100	55.3367	MAGs	20	NA	9226	stool	GBR	Homo sapiens	healthy	adult	no	female	21
XieH_2016__YSZC12003_35991__bin.93	97.28	0	0	441616	55.9934	MAGs	15	NA	9226	stool	GBR	Homo sapiens	healthy	adult	no	female	23
XieH_2016__YSZC12003_35992__bin.91	97.96	0.68	0	536595	55.5014	MAGs	16	NA	9226	stool	GBR	Homo sapiens	healthy	adult	no	female	23
XieH_2016__YSZC12003_35999__bin.41	97.96	0	0	377446	55.6792	MAGs	23	NA	9226	stool	GBR	Homo sapiens	healthy	adult	no	female	27
XieH_2016__YSZC12003_36000__bin.23	97.96	0	0	450227	55.8047	MAGs	26	NA	9226	stool	GBR	Homo sapiens	healthy	adult	no	female	27
XieH_2016__YSZC12003_36005__bin.29	93.88	0	0	286783	54.1681	MAGs	48	NA	9226	stool	GBR	Homo sapiens	healthy	senior	no	female	20
XieH_2016__YSZC12003_36007__bin.16	97.96	0.68	0	626892	55.7318	MAGs	16	NA	9226	stool	GBR	Homo sapiens	healthy	adult	no	female	23
XieH_2016__YSZC12003_36033__bin.143	96.6	0.68	0	99907	56.6106	MAGs	167	NA	9226	stool	GBR	Homo sapiens	healthy	senior	no	female	18
XieH_2016__YSZC12003_36049__bin.38	97.96	0	0	504240	55.712	MAGs	18	NA	9226	stool	GBR	Homo sapiens	healthy	senior	no	female	26
XieH_2016__YSZC12003_36051__bin.36	97.96	0	0	409782	54.8948	MAGs	23	NA	9226	stool	GBR	Homo sapiens	healthy	adult	no	female	22
XieH_2016__YSZC12003_36052__bin.21	97.96	0.68	0	440349	57.4914	MAGs	19	NA	9228	stool	GBR	Homo sapiens	healthy	adult	no	female	23
XieH_2016__YSZC12003_36056__bin.55	96.84	0.34	0	154036	56.901	MAGs	87	NA	9226	stool	GBR	Homo sapiens	healthy	adult	no	female	23
XieH_2016__YSZC12003_36057__bin.82	97.96	0	0	366073	55.7984	MAGs	27	NA	9226	stool	GBR	Homo sapiens	healthy	senior	no	female	31
XieH_2016__YSZC12003_36117__bin.9	95	0	0	408978	55.6573	MAGs	24	NA	9226	stool	GBR	Homo sapiens	healthy	adult	no	female	35
XieH_2016__YSZC12003_36390__bin.75	97.96	0	0	477860	55.6303	MAGs	17	NA	9226	stool	GBR	Homo sapiens	healthy	adult	no	female	25
XieH_2016__YSZC12003_36440__bin.34	96.6	0	0	582659	54.8412	MAGs	18	NA	9226	stool	GBR	Homo sapiens	healthy	senior	no	female	27
XieH_2016__YSZC12003_36453__bin.82	97.96	0	0	499796	56.0097	MAGs	18	NA	9226	stool	GBR	Homo sapiens	healthy	adult	no	female	26
XieH_2016__YSZC12003_36454__bin.4	97.96	0	0	362857	55.7605	MAGs	30	NA	9226	stool	GBR	Homo sapiens	healthy	adult	no	female	28
XieH_2016__YSZC12003_36521__bin.45	94.39	0	0	365240	55.8416	MAGs	28	NA	9226	stool	GBR	Homo sapiens	healthy	senior	no	female	28
XieH_2016__YSZC12003_36522__bin.85	90.14	1.36	50	470031	56.5146	MAGs	25	NA	9223	stool	GBR	Homo sapiens	healthy	senior	no	female	27
XieH_2016__YSZC12003_36525__bin.76	96.6	0	0	375801	55.548	MAGs	26	NA	9226	stool	GBR	Homo sapiens	healthy	adult	no	female	23
XieH_2016__YSZC12003_36533__bin.51	97.28	0	0	177080	57.2154	MAGs	39	NA	9226	stool	GBR	Homo sapiens	healthy	adult	no	female	28
XieH_2016__YSZC12003_36534__bin.38	97.96	0	0	410722	55.8297	MAGs	21	NA	9226	stool	GBR	Homo sapiens	healthy	adult	no	female	21
XieH_2016__YSZC12003_36666__bin.43	97.96	0	0	488136	55.2698	MAGs	37	NA	9226	stool	GBR	Homo sapiens	healthy	adult	no	female	21
XieH_2016__YSZC12003_36674__bin.82	96.6	0	0	519317	56.3912	MAGs	23	NA	9226	stool	GBR	Homo sapiens	healthy	senior	no	female	27
XieH_2016__YSZC12003_36694__bin.95	96.6	0.68	0	366092	55.804	MAGs	27	NA	9226	stool	GBR	Homo sapiens	healthy	adult	no	female	23
XieH_2016__YSZC12003_36695__bin.35	97.96	0	0	395125	55.8702	MAGs	21	NA	9226	stool	GBR	Homo sapiens	healthy	adult	no	female	30
XieH_2016__YSZC12003_36698__bin.83	95.92	0	0	402572	55.1091	MAGs	23	NA	9226	stool	GBR	Homo sapiens	healthy	adult	no	female	22
XieH_2016__YSZC12003_36702__bin.67	97.96	0	0	403334	56.1832	MAGs	24	NA	9226	stool	GBR	Homo sapiens	healthy	adult	no	female	21
XieH_2016__YSZC12003_37103__bin.41	97.96	0	0	355837	55.6912	MAGs	25	NA	9226	stool	GBR	Homo sapiens	healthy	adult	no	female	30
XieH_2016__YSZC12003_37126__bin.13	97.96	0	0	601090	55.8251	MAGs	27	NA	9226	stool	GBR	Homo sapiens	healthy	adult	no	female	21
XieH_2016__YSZC12003_37133__bin.47	97.96	0	0	521157	55.9839	MAGs	13	NA	9226	stool	GBR	Homo sapiens	healthy	adult	no	female	35
XieH_2016__YSZC12003_37136__bin.29	97.96	0	0	597560	55.8511	MAGs	22	NA	9226	stool	GBR	Homo sapiens	healthy	adult	no	female	26
XieH_2016__YSZC12003_37137__bin.44	97.96	0	0	520995	56.7769	MAGs	28	NA	9228	stool	GBR	Homo sapiens	healthy	adult	no	female	25
XieH_2016__YSZC12003_37138__bin.2	96.77	1.7	0	98194	56.7774	MAGs	168	NA	9226	stool	GBR	Homo sapiens	healthy	adult	no	female	24
XieH_2016__YSZC12003_37171__bin.25	97.6	0	0	415802	58.5375	MAGs	23	NA	9228	stool	GBR	Homo sapiens	healthy	adult	no	female	32
XieH_2016__YSZC12003_37172__bin.78	97.96	0	0	561802	55.2858	MAGs	15	NA	9226	stool	GBR	Homo sapiens	healthy	adult	no	female	23
XieH_2016__YSZC12003_37173__bin.39	97.96	0	0	364247	55.8541	MAGs	34	NA	9226	stool	GBR	Homo sapiens	healthy	adult	no	female	24
XieH_2016__YSZC12003_37181R1__bin.100	97.96	0	0	524428	55.6097	MAGs	16	NA	9226	stool	GBR	Homo sapiens	healthy	adult	no	female	26
XieH_2016__YSZC12003_37182R1__bin.73	97.96	0.68	0	299810	56.5985	MAGs	25	NA	9226	stool	GBR	Homo sapiens	healthy	adult	no	female	24
XieH_2016__YSZC12003_37189R1__bin.21	97.96	0	0	499337	55.9836	MAGs	19	NA	9226	stool	GBR	Homo sapiens	healthy	adult	no	female	35
XieH_2016__YSZC12003_37191R1__bin.17	97.96	0	0	553164	55.6931	MAGs	16	NA	9226	stool	GBR	Homo sapiens	healthy	adult	no	female	32
XieH_2016__YSZC12003_37192R1__bin.23	97.96	0	0	198609	55.936	MAGs	49	NA	9223	stool	GBR	Homo sapiens	healthy	adult	no	female	33
XieH_2016__YSZC12003_37193R1__bin.29	97.96	0.34	0	318057	55.8739	MAGs	42	NA	9226	stool	GBR	Homo sapiens	healthy	senior	no	female	23
XieH_2016__YSZC12003_37195__bin.37	97.96	0	0	926518	55.6106	MAGs	18	NA	9226	stool	GBR	Homo sapiens	healthy	adult	no	female	29
XieH_2016__YSZC12003_37196__bin.48	96.6	0.68	0	354590	56.153	MAGs	44	NA	9228	stool	GBR	Homo sapiens	healthy	adult	no	female	26
XieH_2016__YSZC12003_37197R1__bin.25	97.96	0	0	436064	55.3848	MAGs	17	NA	9226	stool	GBR	Homo sapiens	healthy	adult	no	female	22
XieH_2016__YSZC12003_37198R1__bin.63	97.96	2.21	75	351994	55.8947	MAGs	27	NA	9226	stool	GBR	Homo sapiens	healthy	adult	no	female	23
XieH_2016__YSZC12003_37205__bin.60	95.24	0.68	0	143154	57.1455	MAGs	81	NA	9224	stool	GBR	Homo sapiens	healthy	adult	no	female	27
XieH_2016__YSZC12003_37223__bin.34	97.96	0	0	452508	55.6993	MAGs	15	NA	9226	stool	GBR	Homo sapiens	healthy	adult	no	female	27
XieH_2016__YSZC12003_37228__bin.33	91.78	0	0	375620	56.2007	MAGs	28	NA	9226	stool	GBR	Homo sapiens	healthy	adult	no	female	34
XieH_2016__YSZC12003_37232__bin.68	97.96	0	0	281241	56.2194	MAGs	28	NA	9224	stool	GBR	Homo sapiens	healthy	adult	no	female	25
XieH_2016__YSZC12003_37254__bin.69	97.96	0.68	0	354239	58.0899	MAGs	26	NA	9228	stool	GBR	Homo sapiens	healthy	senior	no	female	24
XieH_2016__YSZC12003_37255__bin.105	94.56	0	0	540362	55.5224	MAGs	22	NA	9226	stool	GBR	Homo sapiens	healthy	senior	no	female	23
XieH_2016__YSZC12003_37265R1__bin.29	97.28	0	0	364278	55.8466	MAGs	28	NA	9226	stool	GBR	Homo sapiens	healthy	adult	no	female	28
XieH_2016__YSZC12003_37268R1__bin.28	97.96	1.36	100	776872	57.8887	MAGs	13	NA	9228	stool	GBR	Homo sapiens	healthy	adult	no	female	22
XieH_2016__YSZC12003_37282__bin.66	97.28	0	0	655841	55.1731	MAGs	13	NA	9226	stool	GBR	Homo sapiens	healthy	adult	no	female	33
XieH_2016__YSZC12003_37284__bin.14	97.96	0	0	468852	55.1824	MAGs	25	NA	9226	stool	GBR	Homo sapiens	healthy	adult	no	female	25
XieH_2016__YSZC12003_37285__bin.41	97.96	0	0	484453	55.2528	MAGs	32	NA	9226	stool	GBR	Homo sapiens	healthy	adult	no	female	22
XieH_2016__YSZC12003_37286__bin.69	97.28	0	0	404222	54.5962	MAGs	20	NA	9226	stool	GBR	Homo sapiens	healthy	adult	no	female	27
XieH_2016__YSZC12003_37293__bin.11	97.96	0	0	365029	55.8115	MAGs	24	NA	9226	stool	GBR	Homo sapiens	healthy	adult	no	female	24
XieH_2016__YSZC12003_37297R1__bin.19	97.96	0	0	327218	57.9119	MAGs	28	NA	9228	stool	GBR	Homo sapiens	healthy	adult	no	female	27
XieH_2016__YSZC12003_37299R1__bin.81	91.82	1.36	0	30055	55.8044	MAGs	385	NA	9226	stool	GBR	Homo sapiens	healthy	adult	no	female	24
XieH_2016__YSZC12003_37304R1__bin.1	97.28	0	0	523239	55.466	MAGs	18	NA	9226	stool	GBR	Homo sapiens	healthy	adult	no	female	28
XieH_2016__YSZC12003_37322__bin.44	96.6	0.68	0	383460	55.398	MAGs	31	NA	9226	stool	GBR	Homo sapiens	healthy	adult	no	female	27
XieH_2016__YSZC12003_37330__bin.49	97.96	1.36	0	170207	56.7327	MAGs	84	NA	9228	stool	GBR	Homo sapiens	healthy	senior	no	female	30
XieH_2016__YSZC12003_37331__bin.26	97.96	0	0	405951	54.9192	MAGs	25	NA	9226	stool	GBR	Homo sapiens	healthy	senior	no	female	27
XieH_2016__YSZC12003_37333__bin.12	96.6	0	0	303197	56.051	MAGs	35	NA	9226	stool	GBR	Homo sapiens	healthy	senior	no	female	28
XieH_2016__YSZC12003_37394__bin.18	97.28	0	0	285777	55.3113	MAGs	87	NA	9226	stool	GBR	Homo sapiens	healthy	senior	no	female	24
XieH_2016__YSZC12003_37400__bin.56	96.6	0.68	0	601517	56.0794	MAGs	16	NA	9226	stool	GBR	Homo sapiens	healthy	adult	no	female	23
XieH_2016__YSZC12003_37406__bin.28	97.96	0	0	487877	55.2373	MAGs	23	NA	9226	stool	GBR	Homo sapiens	healthy	adult	no	female	27
XieH_2016__YSZC12003_37461__bin.69	97.96	0	0	315467	55.9602	MAGs	30	NA	9224	stool	GBR	Homo sapiens	healthy	senior	no	female	24
XieH_2016__YSZC12003_37462__bin.58	97.96	0	0	637994	55.1566	MAGs	22	NA	9226	stool	GBR	Homo sapiens	healthy	senior	no	female	22
XieH_2016__YSZC12003_37546__bin.8	94.9	0.68	0	426967	58.5223	MAGs	25	NA	9228	stool	GBR	Homo sapiens	healthy	senior	no	female	29
XieH_2016__YSZC12003_37583__bin.40	97.96	0	0	473931	55.2184	MAGs	20	NA	9226	stool	GBR	Homo sapiens	healthy	senior	no	female	22
XieH_2016__YSZC12003_37651__bin.38	97.96	0.68	0	566378	55.4112	MAGs	23	NA	9226	stool	GBR	Homo sapiens	healthy	adult	no	female	22
XieH_2016__YSZC12003_37652__bin.86	97.96	0	0	418969	55.3115	MAGs	27	NA	9226	stool	GBR	Homo sapiens	healthy	adult	no	female	23
XieH_2016__YSZC12003_37798__bin.28	94.22	0.68	100	517624	56.6786	MAGs	20	NA	9223	stool	GBR	Homo sapiens	healthy	adult	no	female	24
XieH_2016__YSZC12003_37829__bin.37	97.96	0	0	460119	55.4217	MAGs	31	NA	9226	stool	GBR	Homo sapiens	healthy	senior	no	female	23
XieH_2016__YSZC12003_37877__bin.37	97.96	0	0	216003	55.733	MAGs	80	NA	9226	stool	GBR	Homo sapiens	healthy	adult	no	female	20
XieH_2016__YSZC12003_37878__bin.57	97.28	0	0	486377	55.2989	MAGs	21	NA	9226	stool	GBR	Homo sapiens	healthy	adult	no	female	22
XieH_2016__YSZC12003_37880__bin.42	93.29	0.68	0	38788	52.4054	MAGs	363	NA	9226	stool	GBR	Homo sapiens	healthy	adult	no	female	25
YuJ_2015__SZAXPI003410-3__bin.47	97.96	0.68	0	571872	55.1998	MAGs	19	NA	9226	stool	CHN	Homo sapiens	CRC	senior	no	male	23.8
YuJ_2015__SZAXPI003412-1__bin.74	97.96	0	0	496814	56.1013	MAGs	19	NA	9226	stool	CHN	Homo sapiens	CRC	adult	no	male	25.6
YuJ_2015__SZAXPI003413-4__bin.28	97.96	0	0	452304	55.5836	MAGs	27	NA	9226	stool	CHN	Homo sapiens	CRC	adult	no	female	20.7
YuJ_2015__SZAXPI003418-8__bin.12	97.96	0.68	0	101847	59.662	MAGs	167	NA	9228	stool	CHN	Homo sapiens	CRC;T2D	senior	no	female	26.3
YuJ_2015__SZAXPI003427-1__bin.54	95.01	0	0	497019	56.1182	MAGs	18	NA	9226	stool	CHN	Homo sapiens	CRC	adult	no	female	21.6
YuJ_2015__SZAXPI003428-6__bin.11	97.96	0	0	386980	55.5478	MAGs	29	NA	9226	stool	CHN	Homo sapiens	CRC	adult	no	female	23.9
YuJ_2015__SZAXPI003434-7__bin.40	97.96	0	0	334156	57.7455	MAGs	24	NA	9227	stool	CHN	Homo sapiens	CRC	senior	no	male	24
YuJ_2015__SZAXPI003435-11__bin.9	97.81	0	0	97436	55.9465	MAGs	226	NA	9226	stool	CHN	Homo sapiens	CRC	senior	no	male	23.1
YuJ_2015__SZAXPI003436-7__bin.76	93.88	0.85	0	73567	58.4175	MAGs	182	NA	9228	stool	CHN	Homo sapiens	CRC	adult	no	female	22
YuJ_2015__SZAXPI015216-169__bin.34	97.96	0.68	0	456670	55.0496	MAGs	34	NA	9226	stool	CHN	Homo sapiens	CRC;T2D	adult	no	male	17.9
YuJ_2015__SZAXPI015217-140__bin.20	97.96	0	0	502952	55.4779	MAGs	24	NA	9226	stool	CHN	Homo sapiens	CRC;T2D	senior	no	male	26.8
YuJ_2015__SZAXPI015225-18__bin.51	97.96	1.36	0	334238	57.944	MAGs	38	NA	9228	stool	CHN	Homo sapiens	CRC;T2D	adult	no	male	17.3
YuJ_2015__SZAXPI015226-14__bin.60	97.96	1.36	0	545356	58.1754	MAGs	32	NA	9228	stool	CHN	Homo sapiens	CRC	senior	no	male	24.5
YuJ_2015__SZAXPI015231-17__bin.9	95.92	0	0	389594	55.8807	MAGs	33	NA	9226	stool	CHN	Homo sapiens	healthy	adult	no	male	23.5
YuJ_2015__SZAXPI015234-20__bin.60	96.43	0	0	406724	55.1993	MAGs	24	NA	9226	stool	CHN	Homo sapiens	healthy	adult	no	female	26.4
YuJ_2015__SZAXPI015240-26__bin.34	95.92	0.91	0	87823	59.8272	MAGs	168	NA	9228	stool	CHN	Homo sapiens	T2D	adult	no	male	20.5
YuJ_2015__SZAXPI015251-41__bin.13	96.43	0	0	91086	55.3202	MAGs	202	NA	9226	stool	CHN	Homo sapiens	healthy	senior	no	female	24.9
YuJ_2015__SZAXPI015263-84__bin.11	97.28	0.34	100	341926	55.7998	MAGs	51	NA	9226	stool	CHN	Homo sapiens	T2D	adult	no	male	27.7
YuJ_2015__SZAXPI017453-19__bin.25	97.96	0.68	0	370929	55.8414	MAGs	28	NA	9226	stool	CHN	Homo sapiens	CRC;T2D	adult	no	female	27
YuJ_2015__SZAXPI017465-43__bin.31	97.96	0	0	674991	55.2619	MAGs	16	NA	9226	stool	CHN	Homo sapiens	CRC	adult	no	female	28
YuJ_2015__SZAXPI017466-84__bin.52	96.6	0.68	0	152189	55.7458	MAGs	78	NA	9226	stool	CHN	Homo sapiens	CRC;T2D	adult	no	male	24.5
YuJ_2015__SZAXPI017581-93__bin.35	96.6	1.62	50	165648	56.3569	MAGs	93	NA	9226	stool	CHN	Homo sapiens	CRC;T2D	adult	no	male	26.9
YuJ_2015__SZAXPI017585-109__bin.11	95.07	0.23	0	97662	54.8125	MAGs	161	NA	9226	stool	CHN	Homo sapiens	CRC	senior	no	female	26.7
YuJ_2015__SZAXPI017592-142__bin.32	97.96	0.68	0	481499	57.542	MAGs	17	NA	9227	stool	CHN	Homo sapiens	healthy	adult	no	male	21.5
ZOE__zoe_103505-002__s10091__predict__pre__zymo__qiagen__bin.60	97.96	0	0	395858	57.6538	MAGs	28	NA	9228	stool	GBR	Homo sapiens	healthy	adult	no	female	25.5304
ZOE__zoe_103505-002__s10332__predict__pre__zymo__qiagen__bin.33	91.43	2.04	0	201077	57.1328	MAGs	112	NA	9228	stool	GBR	Homo sapiens	healthy	adult	no	female	22.3747
ZOE__zoe_103505-002__s10821__predict__pre__zymo__qiagen__bin.56	92.65	0.71	0	105187	57.3578	MAGs	192	NA	9226	stool	GBR	Homo sapiens	healthy	adult	no	female	29.4526
ZOE__s11151__predict__pre__zymo__qiagen__bin.29	97.96	0	0	377574	56.1138	MAGs	31	NA	9226	stool	GBR	Homo sapiens	healthy	adult	no	female	33.4519
ZOE__s11152__predict__pre__zymo__qiagen__bin.11	97.96	0	0	505755	55.9219	MAGs	22	NA	9226	stool	GBR	Homo sapiens	healthy	adult	no	female	29.2813
ZOE__s11192__predict__pre__zymo__qiagen__bin.12	93.88	0.68	0	270602	57.2627	MAGs	37	NA	9224	stool	GBR	Homo sapiens	healthy	adult	no	female	20.4137
ZOE__s11231__predict__pre__zymo__bijou__bin.79	95.92	0	0	412352	55.4597	MAGs	25	NA	9226	stool	GBR	Homo sapiens	healthy	adult	no	female	22.9343
ZOE__s11611__predict__pre__zymo__bijou__bin.49	90.86	0.68	0	382758	58.4388	MAGs	24	NA	9228	stool	GBR	Homo sapiens	healthy	adult	no	female	23.2717
ZOE__s12651__predict__pre__zymo__qiagen__bin.72	96.6	2.27	0	299316	58.7312	MAGs	32	NA	9228	stool	GBR	Homo sapiens	healthy	adult	no	male	27.9559
ZOE__s13011__predict__post__zymo__qiagen__bin.66	97.36	0	0	279470	55.8872	MAGs	61	NA	9226	stool	NA	Homo sapiens	healthy	NA	no	NA	NA
ZOE__zoe_103505-002__s13101__predict__pre__zymo__qiagen__bin.86	96.6	0	0	230897	55.6603	MAGs	42	NA	9226	stool	GBR	Homo sapiens	healthy	adult	no	male	22.3386
ZOE__s13571__predict__post__zymo__bijou__bin.45	97.96	0	0	416503	55.603	MAGs	33	NA	9226	stool	NA	Homo sapiens	healthy	NA	no	NA	NA
ZOE__s13572__predict__post__zymo__qiagen__bin.45	92.85	0	0	124247	55.2939	MAGs	95	NA	9226	stool	NA	Homo sapiens	healthy	NA	no	NA	NA
ZOE__s13572__predict__pre__zymo__qiagen__bin.15	94.56	0	0	376525	55.5767	MAGs	32	NA	9226	stool	GBR	Homo sapiens	healthy	adult	no	male	29.5015
ZOE__s13622__predict__pre__zymo__qiagen__bin.87	97.96	0	0	491379	55.9814	MAGs	21	NA	9226	stool	GBR	Homo sapiens	healthy	adult	no	male	25.2011
ZOE__zoe_103505-002__s13721__predict__pre__zymo__qiagen__bin.10	97.28	0.68	0	412056	56.1115	MAGs	24	NA	9226	stool	GBR	Homo sapiens	healthy	adult	no	female	24.169
ZOE__s1441__predict__pre__zymo__qiagen__bin.42	97.96	0	0	379941	56.0795	MAGs	28	NA	9226	stool	GBR	Homo sapiens	healthy	adult	no	female	31.7248
ZOE__s1442__predict__pre__zymo__qiagen__bin.77	97.96	0	0	378612	55.747	MAGs	31	NA	9226	stool	GBR	Homo sapiens	healthy	adult	no	female	26.9469
ZOE__s14921__predict__post__zymo__qiagen__bin.54	90.09	0.68	0	120443	54.537	MAGs	82	NA	9226	stool	NA	Homo sapiens	healthy	NA	no	NA	NA
ZOE__zoe_103505-002__s15172__predict__pre__zymo__qiagen__bin.75	97.96	0.68	0	334921	58.6807	MAGs	32	NA	9228	stool	GBR	Homo sapiens	healthy	adult	no	female	20.1063
ZOE__s15681__predict__pre__zymo__bijou__bin.73	92.13	0.34	0	132372	56.1841	MAGs	141	NA	9226	stool	GBR	Homo sapiens	healthy	adult	no	female	24.9023
ZOE__zoe_103505-002__s15911__predict__pre__zymo__qiagen__bin.21	95.24	0	0	313156	57.967	MAGs	25	NA	9228	stool	GBR	Homo sapiens	healthy	adult	no	female	24.6417
ZOE__zoe_103505-002__s15912__predict__pre__zymo__qiagen__bin.82	97.28	0.68	0	308299	57.37	MAGs	29	NA	9224	stool	GBR	Homo sapiens	healthy	adult	no	female	22.9334
ZOE__zoe_103505-002__s16001__predict__pre__zymo__qiagen__bin.41	92.62	0	0	90364	57.4156	MAGs	120	NA	9226	stool	GBR	Homo sapiens	healthy	adult	no	female	24.7426
ZOE__s16452__predict__pre__zymo__qiagen__bin.52	95.24	0.68	0	195435	57.0845	MAGs	114	NA	9228	stool	GBR	Homo sapiens	healthy	adult	no	female	21.2487
ZOE__s16842__predict__pre__zymo__qiagen__bin.66	95.92	0	0	539886	55.5515	MAGs	26	NA	9226	stool	GBR	Homo sapiens	healthy	adult	no	female	22.6172
ZOE__s17091__predict__pre__zymo__qiagen__bin.72	93.88	0	0	363902	56.0618	MAGs	31	NA	9226	stool	GBR	Homo sapiens	healthy	adult	no	female	25.9767
ZOE__s17092__predict__pre__zymo__qiagen__bin.36	97.96	0	0	490699	56.0994	MAGs	27	NA	9226	stool	GBR	Homo sapiens	healthy	adult	no	female	25.5942
ZOE__s17641__predict__pre__zymo__qiagen__bin.11	97.28	1.59	33.33	174165	55.2333	MAGs	65	NA	9226	stool	GBR	Homo sapiens	healthy	adult	no	male	22.7656
ZOE__s17861__predict__post__zymo__qiagen__bin.34	95.92	0	0	437407	54.8656	MAGs	26	NA	9226	stool	NA	Homo sapiens	healthy	NA	no	NA	NA
ZOE__s17861__predict__pre__zymo__qiagen__bin.56	96.64	0	0	195539	54.091	MAGs	52	NA	9226	stool	GBR	Homo sapiens	healthy	adult	no	male	21.874
ZOE__s17961__predict__pre__zymo__qiagen__bin.33	97.28	0	0	352182	55.9006	MAGs	30	NA	9226	stool	GBR	Homo sapiens	healthy	adult	no	female	25.5212
ZOE__s18812__predict__pre__zymo__qiagen__bin.78	97.96	0	0	592415	55.2835	MAGs	22	NA	9226	stool	GBR	Homo sapiens	healthy	adult	no	female	18.3598
ZOE__s1891__predict__pre__zymo__qiagen__bin.75	97.96	0	0	488296	55.271	MAGs	26	NA	9226	stool	GBR	Homo sapiens	healthy	adult	no	female	35.653
ZOE__zoe_103505-002__s19252__predict__pre__zymo__qiagen__bin.19	93.37	0	0	348199	57.5866	MAGs	39	NA	9228	stool	GBR	Homo sapiens	healthy	adult	no	female	35.4529
ZOE__zoe_103505-002__s19612__predict__pre__zymo__qiagen__bin.64	96.43	0	0	336921	56.5361	MAGs	26	NA	9226	stool	GBR	Homo sapiens	healthy	adult	no	female	22.3398
ZOE__s19642__predict__pre__zymo__bijou__bin.9	93.2	0	0	417326	55.3095	MAGs	29	NA	9226	stool	GBR	Homo sapiens	healthy	adult	no	female	24.1683
ZOE__s19671__predict__pre__zymo__bijou__bin.114	96.6	0	0	427629	55.9658	MAGs	23	NA	9226	stool	GBR	Homo sapiens	healthy	adult	no	female	27.8013
ZOE__s20261__predict__pre__zymo__bijou__bin.16	97.96	0	0	222811	56.1727	MAGs	48	NA	9226	stool	GBR	Homo sapiens	healthy	adult	no	female	25.0874
ZOE__zoe_103505-002__s20361__predict__pre__zymo__qiagen__bin.69	95.92	0	0	375946	55.5513	MAGs	29	NA	9226	stool	GBR	Homo sapiens	healthy	adult	no	female	34.6045
ZOE__zoe_103505-002__s20362__predict__pre__zymo__qiagen__bin.46	95.92	0	0	404183	55.6607	MAGs	26	NA	9226	stool	GBR	Homo sapiens	healthy	adult	no	female	29.3744
ZOE__zoe_103505-002__s20562__predict__pre__zymo__qiagen__bin.55	96.6	0.68	0	173040	57.6797	MAGs	86	NA	9226	stool	GBR	Homo sapiens	healthy	adult	no	female	29.2423
ZOE__s20821__predict__pre__zymo__qiagen__bin.25	97.96	0	0	422163	55.2289	MAGs	30	NA	9226	stool	GBR	Homo sapiens	healthy	adult	no	female	28.6846
ZOE__s21082__predict__pre__zymo__qiagen__bin.42	94.48	0.17	0	114959	56.14	MAGs	142	NA	9226	stool	GBR	Homo sapiens	healthy	adult	no	female	25.8604
ZOE__s22261__predict__pre__zymo__bijou__bin.58	97.96	0	0	369261	58.8316	MAGs	28	NA	9228	stool	GBR	Homo sapiens	healthy	adult	no	female	19.6369
ZOE__s22262__predict__pre__zymo__bijou__bin.3	97.28	0	0	546826	55.9706	MAGs	17	NA	9226	stool	GBR	Homo sapiens	healthy	adult	no	female	22.6498
ZOE__s22451__predict__pre__zymo__qiagen__bin.14	96.6	0	0	163330	56.3148	MAGs	99	NA	9226	stool	GBR	Homo sapiens	healthy	adult	no	female	27.9768
ZOE__s2281__predict__pre__zymo__bijou__bin.106	97.28	0	0	176615	55.416	MAGs	71	NA	9226	stool	GBR	Homo sapiens	healthy	adult	no	female	27.8762
ZOE__zoe_103505-002__s23041__predict__pre__zymo__qiagen__bin.56	93.2	0	0	467008	55.5808	MAGs	21	NA	9226	stool	GBR	Homo sapiens	healthy	adult	no	female	24.8567
ZOE__s23541__predict__pre__zymo__qiagen__bin.71	97.96	0	0	476358	56.0574	MAGs	25	NA	9226	stool	GBR	Homo sapiens	healthy	adult	no	female	25.5625
ZOE__s23671__predict__pre__zymo__qiagen__bin.41	93.49	0.68	0	180157	57.5909	MAGs	86	NA	9224	stool	GBR	Homo sapiens	healthy	adult	no	female	22.5323
ZOE__s2562__predict__pre__zymo__qiagen__bin.26	94.22	0	0	190526	56.2716	MAGs	69	NA	9226	stool	GBR	Homo sapiens	healthy	adult	no	female	30.6337
ZOE__s26941__predict__pre__zymo__qiagen__bin.46	94.22	0	0	484268	56.0458	MAGs	22	NA	9226	stool	GBR	Homo sapiens	healthy	adult	no	female	35.8116
ZOE__s2891__predict__pre__zymo__qiagen__bin.60	94.28	0.68	100	118142	54.2906	MAGs	112	NA	9226	stool	GBR	Homo sapiens	healthy	adult	no	female	26.6367
ZOE__zoe_103505-002__s3031__predict__pre__zymo__qiagen__bin.114	96.25	0.68	100	97794	57.2694	MAGs	197	NA	9226	stool	GBR	Homo sapiens	healthy	adult	no	female	27.3524
ZOE__zoe_103505-002__s32141__predict__pre__zymo__qiagen__bin.10	95.92	0	0	387625	55.6538	MAGs	24	NA	9226	stool	GBR	Homo sapiens	healthy	adult	no	female	19.1953
ZOE__s32812__predict__pre__zymo__qiagen__bin.79	97.96	0	0	488111	55.2372	MAGs	27	NA	9226	stool	GBR	Homo sapiens	healthy	adult	no	female	23.6772
ZOE__s32951__predict__pre__zymo__qiagen__bin.9	95.24	0	0	363149	55.7655	MAGs	32	NA	9226	stool	GBR	Homo sapiens	healthy	adult	no	female	20.5292
[truncated: 421 more rows]

## Sheet: Table S2
Dataset	N samples
ChengpingW_2017	94
ChuDM_2017	12
CM_madagascar	97
CosteaPI_2017	168
DhakanDB_2019	107
FengQ_2015	154
FerrettiP_2018	5
HansenLBS_2018	207
JieZ_2017	306
LokmerA_2019	56
NielsenHB_2014	169
Obregon-TitoAJ_2015	51
QinJ_2012	344
QinN_2014	237
RaymondF_2016	72
SankaranarayananK_2015	37
SchirmerM_2016	456
VogtmannE_2016	101
WirbelJ_2018	111
XieH_2016	249
YuJ_2015	127
ZellerG_2014	151
TOTAL	3311

## Sheet: Table S3
Dataset	N samples
AmatoKR_2018	95
AsnicarF_2017	16
BackhedF_2015	400
Bengtsson-PalmeJ_2015	10
BerryD_2014	1
BiY_2017	14
BritoIL_2016	172
CampbelC_2018	40
ChengpingW_2017	97
ChuDM_2017	65
ChungYW_2020	8
CM_ethiopia	50
CM_ghana	44
CM_madagascar	112
CM_sokol_trypto	190
CM_tanzania	68
CosteaPI_2017	279
DhakanDB_2019	110
DuerkopBA_2018	66
FabbianoS_2018	32
FengQ_2015	154
FerrettiP_2018	7
GopalakrishnanV_2018	25
GuoX_2014	4
GurleyBJ_2019	9
HanniganGD_2017	82
HansenLBS_2018	208
HartmannP_2018	2
HicksAL_2018	19
HMP_2012	147
HughesER_2017	24
IjazUZ_2017	95
IlottNE_2016	16
JieZ_2017	385
JovelJ_2016	30
KarlssonFH_2013	139
KibeR_2014	6
KieserS_2018	27
KosticAD_2015	120
KreznarJH_2017	10
LagkouvardosI_2016	56
LawrenceA_2015	49
LeChatelierE_2013	292
LeskerTR_2019	105
LeskerTR_2019_pub_a	8
LeskerTR_2019_pub_b	23
LiJ_2014	260
LiJ_2016	8
LiJ_2017	196
LiSS_2016	55
LiuW_2016	110
LiX_2018	20
LokmerA_2019	57
LomanNJ_2013	43
LoombaR_2017	86
LouisS_2016	92
MastrocolaR_2018	3
MehtaRS_2018	929
NanjundappaRH_2017	46
NielsenHB_2014	219
NiY_2017	4
NobelYR_2015	59
Obregon-TitoAJ_2015	58
OlmMR_2017	37
PehrssonE_2016	191
PickardJM_2014	12
QinJ_2012	363
QinN_2014	237
RampelliS_2015	38
RaymondF_2016	72
ReyesA_2013	433
RivaA_2019	12
RosshartSP_2017	39
RosshartSP_2019	44
SandersJG_2019	766
SankaranarayananK_2015	37
SchirmerM_2016	471
SchulferAF_2018	18
ShaoY_2019	1644
SharonG_2019	115
SharptonT_2017	52
SmitsSA_2017	40
SrivathsanA_2015	2
SunL_2019	14
TungJ_2015	48
VatanenT_2016	785
VincentC_2016	229
VogtmannE_2016	110
WampachL_2018	53
WirbelJ_2018	111
XiaoL_2015	184
XiaoL_2017	54
XieH_2016	250
YangC_2020	151
YuJ_2015	128
YuK_2019	10
ZeeviD_2015	900
ZellerG_2014	156

## Sheet: Table S4
Dataset Name	In Pasolli et al, 2019	Assembly	Binning	Bioproject	Study Accession	Publication	PMID	Publication Year	Bodysite	Number of Samples	Total MAGs coming from Dataset	High Quality Akkermansia
AsnicarF_2017	yes			PRJNA339914	SRP082656	https://doi.org/10.1128/mSystems.00164-16		2017	Stool, Milk	24		2
AsnicarF_2020	no	Megahit 1.1.1	MetaBAT2			https://doi.org/10.1038/s41591-020-0934-0		2020		1098	53346	280
BackhedF_2015	yes			PRJEB6456	ERP005989	https://doi.org/10.1016/j.chom.2015.04.004		2015	Stool	400		41
Bengtsson-PalmeJ_2015	yes			PRJEB7369	ERP007090	https://doi.org/10.1128/AAC.00933-15		2015	Stool	70		10
BiY_2017	no	Megahit 1.1.1	MetaBAT2 2.12.1	PRJNA341282						14	514	1
BritoIL_2016	no	Spades	MetaBAT2	PRJNA217052	SRP029441	https://doi.org/10.1038/nature18927	27409808	2016	Stool, Oral	312	5304	5
CampbelC_2018	no	Megahit 1.1.1	MetaBAT2 2.12.1	PRJNA438024						40	383	6
ChengpingW_2017	yes			PRJNA375935	SRP100575	https://doi.org/10.1186/s13059-017-1271-6		2017	Stool	97		1
ChuDM_2017	no	Megahit 1.1.1	MetaBAT2 2.12.1	PRJNA322188	SRP078001	https://doi.org/10.1038/nm.4272	28112736	2017	Stool, Oral	86	803	2
CM_caritro2	no	Megahit 1.1.1	MetaBAT2 2.12.1							14	184	3
CM_ethiopia	no	Spades	MetaBAT2	PRJNA504891	SRP168387	https://doi.org/10.1016/j.chom.2019.08.018	31607556	2019	Stool	50	1134	1
CM_ghana	no	Spades	MetaBAT2	PRJNA529124	SRP189572	https://doi.org/10.1016/j.chom.2019.08.018	31607556	2019	Stool	44	908	4
CM_sokol_trypto	no	Megahit 1.1.1	MetaBAT							190	1392	18
CM_tanzania	no	Spades	MetaBAT2	PRJNA529400	SRP189832	https://doi.org/10.1016/j.chom.2019.08.018	31607556	2019		68	1542	2
CosteaPI_2017	yes			PRJEB17632	ERP019502	https://doi.org/10.15252/msb.20177589		2017	Stool	279		63
DhakanDB_2019	no	Megahit 1.1.1	MetaBAT2 2.12.1	PRJNA397112	SRP114847	https://doi.org/10.1093/gigascience/giz004	30698687	2019	Stool	110	466	1
DuerkopBA_2018	no	Megahit 1.1.1	MetaBAT2 2.12.1	PRJEB22710						66	377	4
FabbianoS_2018	no	Megahit 1.1.1	MetaBAT2 2.12.1	PRJNA480387						32	778	8
FengQ_2015	yes			PRJEB7774	ERP008729	https://doi.org/10.1038/ncomms7528		2015	Stool	154		52
FerrettiP_2018	yes			PRJNA352475	SRP100409	https://doi.org/10.1016/j.chom.2018.06.005	30001516	2018	Stool, Oral, Skin, Vagina	214		7
GeversD_2014	yes			PMID24629344				2014	Stool	50		1
GopalakrishnanV_2018	no	Megahit 1.1.1	MetaBAT2 2.12.1	PRJEB22893	ERP104610	https://doi.org/10.1126/science.aan4236	29097493	2018	Stool	25	363	3
GurleyBJ_2019	no	Megahit 1.1.1	MetaBAT2 2.12.1	PRJNA523806						9	153	1
HanniganGD_2017	yes			PRJNA389927	SRP108915	https://doi.org/10.1128/mBio.02248-18	30459201	2018	Stool	81		13
HansenLBS_2018	no	Megahit 1.1.1	MetaBAT2 2.12.1	PRJNA491335	SRP164774	https://doi.org/10.1038/s41467-018-07019-x	30425247	2018	Stool	207	6619	27
HeQ_2017	yes						28655159	2017	Stool	122		8
HMP_2012	yes			PRJNA48479	SRP002163	https://doi.org/10.1038/nature11234	22699609	2012	Stool, Oral, Skin, Vagina	748		29
HMP2	no	Megahit 1.1.1	MetaBAT2 2.12.1						Several	297	7248	45
HughesER_2017	no	Megahit 1.1.1	MetaBAT2 2.12.1	PRJEB29562						24	202	3
IjazUZ_2017	yes			PRJEB18780	ERP020739	https://doi.org/10.1371/journal.pone.0172605	28222161	2017	Stool	94		3
IlottNE_2016	no	Megahit 1.1.1	MetaBAT2 2.12.1	PRJEB9443						16	984	3
JieZ_2017	no	Megahit 1.1.1	MetaBAT2 2.12.1	PRJEB21528	ERP023788	https://doi.org/10.1038/s41467-017-00900-1	29018189	2017	Stool	385	8363	23
JovelJ_2016	no	Megahit 1.1.1	MetaBAT2 2.12.1	PRJNA288044						30	73	1
KarlssonFH_2013	yes			PRJEB1786	ERP002469	https://doi.org/10.1038/nature12198	23719380	2013	Stool	145		46
KieserS_2018	no	Megahit 1.1.1	MetaBAT2 2.12.1	PRJNA363003, PRJNA413160	SRP100895, SRP120020	https://doi.org/10.1111/1462-2920.14274	29786169	2018	Stool	27	202	1
KimMS_2018	no	Megahit 1.1.1	MetaBAT2 2.12.1	PRJEB22007						24	832	4
KorpelaK_2016	no	Megahit 1.1.1	MetaBAT2 2.12.1				26811868	2016	Stool	80	701	6
KosticAD_2015	yes			PRJNA231909	SRP056054	https://doi.org/10.1016/j.chom.2015.01.001	25662751	2015	Stool	120		14
LeChatelierE_2013	yes			PRJEB4336	ERP003612	https://doi.org/10.1038/nature12506	23985870	2013	Stool	292		45
LeskerTR_2019	no	Megahit 1.1.1	MetaBAT2 2.12.1	PRJEB32890			32130896			104	2320	2
LiJ_2014	yes			PRJEB5224	ERP004605	https://doi.org/10.1038/nbt.2942	24997786	2014	Stool	260		65
LiJ_2017	yes			PRJEB13870	ERP015450	https://doi.org/10.1186/s40168-016-0222-x	28143587	2017	Stool	196		12
LiSS_2016	yes			PRJEB12357	ERP013827	https://doi.org/10.1126/science.aad8852	27126044	2016	Stool	55		15
LiuW_2016	yes			PRJNA328899	SRP080787	https://doi.org/10.1038/srep34826	27708392	2016	Stool	110		10
LomanNJ_2013	yes			PRJEB1775	ERP001956	https://doi.org/10.1001/jama.2013.3231	23571589	2013	Stool	42		4
LoombaR_2017	yes			PRJNA373901	NA	https://doi.org/10.1016/j.cmet.2017.04.001	28467925	2017	Stool	86		22
LouisS_2016	yes			PRJNA290729	SRP062282	https://doi.org/10.1371/journal.pone.0149564	26919743	2016	Stool	92		24
LuW_2019	no	Spades 3.10.1	MetaBAT2 2.12.1							54	1447	14
MehtaRS_2018	no	Megahit 1.1.1	MetaBAT2 2.12.1	PRJNA354235	SRP096283	https://doi.org/10.1038/s41564-017-0096-0	29335554	2018	Stool	928	6293	100
NanjundappaRH_2017	no	Megahit 1.1.1	MetaBAT2 2.12.1	PRJNA397664			29053971			46	847	4
NielsenHB_2014	yes			PRJNA32811		https://doi.org/10.1038/nbt.2939	24997787	2014	Stool	396		36
NiY_2017	no	Megahit 1.1.1	MetaBAT2 2.12.1	PRJNA293015						4	132	2
NobelYR_2015	no	Megahit 1.1.1	MetaBAT2 2.12.1	PRJNA283552						59	770	4
Obregon-TitoAJ_2015	yes			PRJNA268964	SRP052307	https://doi.org/10.1038/ncomms7505	25807110	2015	Stool	58		8
PehrssonE_2016	no	Megahit 1.1.1	MetaBAT2 2.12.1	PRJNA300541	SRP066479	https://doi.org/10.1038/nature17672	27172044	2016	Stool	191	1082	5
QinJ_2012	yes			PRJNA422434	SRP008047	https://doi.org/10.1038/nature11450	23023125	2012	Stool	344		24
QinN_2014	yes			PRJEB6337	ERP005860	https://doi.org/10.1038/nature13568	25079328	2014	Stool	237		17
RampelliS_2015	yes			PRJNA278393	SRP056480	https://doi.org/10.1016/j.cub.2015.04.055	25981789	2015	Stool	38		3
RaymondF_2016	yes			PRJEB8094	ERP009131	https://doi.org/10.1038/ismej.2015.148	26359913	2016	Stool	72		22
RosshartSP_2019	no	Megahit 1.1.1	MetaBAT2 2.12.1	PRJNA540893			31371577			44	1466	2
SandersJG_2019	no	Megahit 1.1.1	MetaBAT2 2.12.1	PRJEB33888			31672156			766	1232	46
SankaranarayananK_2015	no	Megahit 1.1.1	MetaBAT2 2.12.1	PRJNA299502	SRP066053	https://doi.org/10.1016/j.cub.2015.10.060	26671671	2015	Stool	37	776	5
SchirmerM_2016	yes			PRJNA319574	SRP095580	https://doi.org/10.1016/j.cell.2016.11.046	27984736	2016	Stool	471		34
SchulferAF_2018	no	Megahit 1.1.1	MetaBAT2 2.12.1	PRJEB18627						18	231	1
ShaoY_2019	no	Megahit 1.1.1	MetaBAT2 2.12.1	PRJEB32631	ERP115334	https://doi.org/10.1038/s41586-019-1560-1	31534227	2019	Stool	1644	12828	25
SharonG_2019	no	Megahit 1.1.1	MetaBAT2 2.12.1	PRJEB31117			31150625			115	622	21
SunL_2019	no	Megahit 1.1.1	MetaBAT2 2.12.1	PRJNA481409						14	561	1
ThomasAM_2019	no									220	2692	18
VatanenT_2016	yes			PRJNA290380	SRP090628	https://doi.org/10.1016/j.cell.2016.05.056	27259157	2016	Stool	785		71
VincentC_2016	yes			PRJNA297252	SRP064400	https://doi.org/10.1186/s40168-016-0156-3	26975510	2016	Stool	229		25
ViscontiA_2019	no	Megahit 1.1.1	MetaBAT2 2.12.1				31582752	2019	Stool	1004	20693	319
VogtmannE_2016	yes			PRJEB12449	ERP013933	https://doi.org/10.1371/journal.pone.0155362	27171425	2016	Stool	104		36
WampachL_2018	no	Megahit 1.1.1	MetaBAT2 2.12.1	PRJNA379120	SRP107323	https://doi.org/10.1038/s41467-018-07631-x	30504906	2018	Stool, Vagina	63	616	2
WenC_2017	yes			PRJNA356102	SRP094805					162		8
WirbelJ_2018	no	Megahit 1.1.1	MetaBAT2 2.12.1	PRJEB27928	ERP110064	https://doi.org/10.1038/s41591-019-0406-6	30936547	2019	Stool	125	3131	18
XiaoL_2015	no	Megahit 1.1.1	MetaBAT2 2.12.1	PRJEB7759			26414350			184	3690	36
XiaoL_2017	no	Megahit 1.1.1	MetaBAT2 2.12.1	PRJEB10308						54	1227	38
XieH_2016	no	Spades	MetaBAT2	PRJEB9576	ERP010708	https://doi.org/10.1016/j.cels.2016.10.004		2016	Stool	250	10991	120
YuJ_2015	yes			PRJEB10878	ERP012177	https://doi.org/10.1136/gutjnl-2015-309800	26408641	2015	Stool	128		24
ZeeviD_2015	yes			PRJEB11532	ERP012929	https://doi.org/10.1016/j.cell.2015.11.001	26590418	2015	Stool	900		140
ZellerG_2014	yes			PRJEB6070	ERP005534	https://doi.org/10.15252/msb.20145645	25432777	2014	Stool	156		53
